# Supplementary material for: An exploration of the gut and environmental resistome in a community in northern Vietnam in relation to antibiotic use
Source: Antimicrob Resist Infect Control. 2019 Nov 28;8:194. doi: 10.1186/s13756-019-0645-9 (PMC6883630; doi:10.1186/s13756-019-0645-9)
Supplement: Supplementary file 1 — Additional file 1: Supplement 1. List of primers and probes used to identify and quantify the ARGs by qPCR. Supplement 2. qPCR's results of ARGs identification and quantification. [file 13756_2019_645_MOESM1_ESM.xlsx]

## Sheet: Supplement 1
Primer and probe	Sequence	Target	Reference
16S_341_F	5'-CCT ACG GGN GGC WGC AG-3'	16S rDNA	Klindworth A et al. (2013), von Wintersdorff, C.J., et al. (2014), von Wintersdorff, C.J., et al. (2016)
16S-805_R	5'-GAC TAC HVG GGT ATC TAA TCC-3'
CTX-M-F	5'-ATG TGC AGY ACC AGT AAR GTK ATG GC-3'		Birkett CI et al. (2007), von Wintersdorff, C.J., et al. (2014), von Wintersdorff, C.J., et al. (2016)
CTX-M-R	5'-ATC ACK CGG RTC GCC NGG RAT-3'
CTX-M-Probe-1	5'-JOE-CCC GAC AGC TGG GAG ACG AAA CGT-BHQ-1-3'	CTX-M-1	Birkett CI et al. (2007), von Wintersdorff, C.J., et al. (2014), von Wintersdorff, C.J., et al. (2016)
CTX-M-Probe-2	5'-6-FAM-CAG GTG CTT ATC GC TCT CGC TCT GTT-BHQ-1-3'	CTX-M-2	Birkett CI et al. (2007), von Wintersdorff, C.J., et al. (2014), von Wintersdorff, C.J., et al. (2016)
CTX-M-Probe-9	5'-JOE-CTG GAT GCA CTG AAC CTA CGC TGA-BHQ-1-3'	CTX-M-9	Birkett CI et al. (2007), von Wintersdorff, C.J., et al. (2014), von Wintersdorff, C.J., et al. (2016)
blaNDM-F	5'-ATT AGC CGC TGC ATT GAT-3'	blaNDM	Naas T et al. (2011), von Wintersdorff, C.J., et al. (2014), von Wintersdorff, C.J., et al. (2016)
blaNDM-R	5'-CAT GTC GAG ATA GGA AGT G-3'
blaNDM-probe	5'-6-FAM-CTG [+C]CA [+G]AC [+A]TT [+C]GG TGC-BHQ-1-3'
blaVIM-F	5'-CGT GAT GGY GAT GAG TTG CT-3'	blaVIM	von Wintersdorff, C.J., et al. (2014), von Wintersdorff, C.J., et al. (2016)
blaVIM-R	5'-GTC ATG AAA GTG CGT GGA AGA-3'
blaVIM-Probe	5'-6 FAM-GA[+T] TGA RAA GC[+A] AAT TGG [+A]CT-BHQ-1-3'
blaKPC-F	5'-GAT ACC ACG TTC CGT CTG G-3'	blaKPC	Hindiyeh M et al. (2008), von Wintersdorff, C.J., et al. (2014), von Wintersdorff, C.J., et al. (2016)
blaKPC-R	5'-GCA GGT TCC GGT TTT GTC TC-3'
blaKPC-Probe	5'-6-FAM-AGC GGC AGC AGT TTG TTG TTG-BHQ-1-3'
blaOXA-48-F	5'-GTA GCA AAG GAA TGG CAA-3'	blaOXA-48	Naas T et al. (2013), von Wintersdorff, C.J., et al. (2014), von Wintersdorff, C.J., et al. (2016)
blaOXA-48-R	5'-CCT TGC TGC TTA TTG TCA-3'
blaOXA-48-Probe	5'-6-FAM-TCC [+A]GA [+G]CA [+C]AA [+C]TA CG-BHQ-1-3'
mcr-1-F	5'-CGG TCA GTC CGT TTG TTG-3'	mcr-1	von Wintersdorff, C.J., et al. 2016
mcr-1-R	5'-CTT GGT CGG TCT GTA GGG-3'
mcr-1-Probe	5'-6-FAM-TTG ACC GCG ACC GCC AAT CTT A-BHQ-1-3'
mcr-2-F	5'-GCT TGT GCC GAT TGG ACT AT-3'	mcr-2	This study
mcr-2-R	5'-GGC ATG ATA GAT GGT GTC TGT T-3'
mcr-2-Probe	5'-JOE-TCG GGT GCA TAA GCC AGT GCG TTT-BHQ-1-3'
mcr-3-F	5'-GGT GAA TCA CTG GGA GCA TTA G-3'	mcr-3	This study
mcr-3-R	5'-GCT GCA AAC ACG CCA TAT C-3'
mcr-3-Probe	5'-6-FAM-ACA CCG TAC CAG TTT GCA CCG GAT-BHQ-1-3'
mcr-4-F	5'-TGC TGG TTG GGT ATC TAA TG-3'	mcr-4	This study
mcr-4-R	5'-AGT CCT AGC AAA CTG TGT CGA AC-3'
mcr-4-Probe	5'-JOE-TGA CTT GTG TTG CAC AGC GAG CAG A-BHQ-1-3'
mcr-5-F	5'-GAG AAT GCT GCC CTA CTT GT-3'	mcr-5	This study
mcr-5-R	5'-CCA CAG ACC CAT GGA AAT C-3'
mcr-5-Probe	5'-6-FAM-ACG GGC TGG AAA CAA GCG GTA ATG A-BHQ-1-3'

## Sheet: Supplement 2
Sample ID	Sample Type	Ct value of 16S Realtime PCR	mcr-1 Ct value (Cut off value: 37.8436)	Ratio of copy number ( mcr-1/16S)	mcr-2 Ct value (cut off value: 36.034)	mcr-3 Ct Value (Cut off value: 38.8236)	Ratio of copy number (mcr-3/16S)	mcr-4 Ct Value (Cut off value 39.099)	Ratio of number (mcr--4/16S)	mcr--5 Ct Value (Cut off value: 38.8893)	Ratio of copy number (mcr--5/16S)	blaNDM Ct Value (Cut off value: 38.4341)	Ratio of copy number (blaNDM/16S)	blaOXA-48 Ct Value (Cut off value: 37.1086)	Ratio of copy number (blaOXA48/16S)	blaKPC Ct-Value (Cut off value: 42.1583)	blaVIM Ct value (Cut off value: 39.69)	CTX-M-1 Ct value (Cut off value: 43.3635)	Ratio of copy number (CTX-M-1/16S)	CTX-M-2 Ct value (Cut off value: 42.0382)	Ratio of CTX-M-2/16S	CTX-M-9 Ct value (Cut off value: 42.2423)	Ratio of copy number (CTX-M-9/16S)	qnrA Ct value (Cut off value:37,7226)	Ratio of copy number (qnrA/16S)	qnrS Ct value (Cut off value: 39.5314)	Ratio of copy number (qnrS/16S)
1	Animal	18.82	20.4508	0.000853083	Undetermined	Undetermined	#VALUE!	Undetermined	#VALUE!	Undetermined	#VALUE!	Undetermined	#VALUE!	Undetermined	#VALUE!	Undetermined	Undetermined	Undetermined	#VALUE!	30.2184	9.75599e-06	Undetermined	#VALUE!	27.9501	1.97331e-06	26.0475	3.31705e-05
2	Animal	22.74	31.2165	7.56463e-07	Undetermined	Undetermined	#VALUE!	Undetermined	#VALUE!	Undetermined	#VALUE!	Undetermined	#VALUE!	Undetermined	#VALUE!	Undetermined	Undetermined	Undetermined	#VALUE!	Undetermined	#VALUE!	Undetermined	#VALUE!	30.2711	6.39784e-07	19.4429	0.00583732
3	Animal	24.7	29.5992	9.36492e-06	Undetermined	34.9861	1.11019e-07	Undetermined	#VALUE!	Undetermined	#VALUE!	Undetermined	#VALUE!	Undetermined	#VALUE!	Undetermined	Undetermined	Undetermined	#VALUE!	Undetermined	#VALUE!	28.7075	0.000158465	Undetermined	#VALUE!	23.2991	0.00150957
4	Animal	22.77	26.544	2.00582e-05	Undetermined	34.2372	4.82422e-08	Undetermined	#VALUE!	Undetermined	#VALUE!	Undetermined	#VALUE!	Undetermined	#VALUE!	Undetermined	Undetermined	33.9196	2.84151e-06	Undetermined	#VALUE!	32.4971	3.65885e-06	36.5651	2.70619e-08	21.263	0.00163498
5	Animal	22.84	25.3329	4.90244e-05	Undetermined	25.3615	2.84703e-05	Undetermined	#VALUE!	Undetermined	#VALUE!	Undetermined	#VALUE!	Undetermined	#VALUE!	Undetermined	Undetermined	Undetermined	#VALUE!	Undetermined	#VALUE!	Undetermined	#VALUE!	31.9651	2.13378e-07	22.443	0.000742604
6	Animal	25.25	32.172	2.30152e-06	Undetermined	Undetermined	#VALUE!	Undetermined	#VALUE!	36.3756	3.32496e-08	Undetermined	#VALUE!	Undetermined	#VALUE!	Undetermined	Undetermined	Undetermined	#VALUE!	Undetermined	#VALUE!	Undetermined	#VALUE!	36.432	3.82295e-08	19.6933	0.0289308
7	Animal	23.77	35.6045	7.37207e-08	Undetermined	Undetermined	#VALUE!	Undetermined	#VALUE!	Undetermined	#VALUE!	Undetermined	#VALUE!	Undetermined	#VALUE!	Undetermined	Undetermined	Undetermined	#VALUE!	Undetermined	#VALUE!	Undetermined	#VALUE!	Undetermined	#VALUE!	28.8755	1.48253e-05
8	Animal	28.83	33.8873	8.80152e-06	Undetermined	Undetermined	#VALUE!	Undetermined	#VALUE!	Undetermined	#VALUE!	Undetermined	#VALUE!	Undetermined	#VALUE!	Undetermined	Undetermined	Undetermined	#VALUE!	Undetermined	#VALUE!	Undetermined	#VALUE!	Undetermined	#VALUE!	30.74	0.00014209
9	Animal	23.19	27.8856	1.06043e-05	Undetermined	31.1452	5.89526e-07	37.0265	4.17436e-08	26.8454	2.71474e-05	Undetermined	#VALUE!	Undetermined	#VALUE!	Undetermined	Undetermined	Undetermined	#VALUE!	33.0919	3.36013e-06	Undetermined	#VALUE!	31.8036	3.05684e-07	20.8736	0.002904
10	Animal	22.74	23.7909	0.000133778	Undetermined	28.8118	2.26373e-06	Undetermined	#VALUE!	Undetermined	#VALUE!	Undetermined	#VALUE!	Undetermined	#VALUE!	Undetermined	Undetermined	27.8117	0.000128061	Undetermined	#VALUE!	Undetermined	#VALUE!	Undetermined	#VALUE!	23.4601	0.000335696
11	Animal	23.46	26.3346	3.7847e-05	Undetermined	33.4961	1.33453e-07	Undetermined	#VALUE!	Undetermined	#VALUE!	Undetermined	#VALUE!	Undetermined	#VALUE!	Undetermined	Undetermined	Undetermined	#VALUE!	Undetermined	#VALUE!	35.3394	9.85544e-07	36.3505	1.60619e-08	22.6507	0.000994057
12	Animal	22.29	31.7665	3.74813e-07	Undetermined	Undetermined	#VALUE!	Undetermined	#VALUE!	Undetermined	#VALUE!	Undetermined	#VALUE!	Undetermined	#VALUE!	Undetermined	Undetermined	Undetermined	#VALUE!	35.0946	4.85699e-07	Undetermined	#VALUE!	Undetermined	#VALUE!	22.1032	0.00064032
13	Animal	22.81	27.6121	9.80158e-06	Undetermined	36.9514	7.16067e-09	Undetermined	#VALUE!	Undetermined	#VALUE!	Undetermined	#VALUE!	Undetermined	#VALUE!	Undetermined	Undetermined	Undetermined	#VALUE!	Undetermined	#VALUE!	27.4569	9.17024e-05	35.761	2.50619e-08	18.4635	0.0123063
14	Animal	23.05	33.6517	1.72622e-07	Undetermined	Undetermined	#VALUE!	Undetermined	#VALUE!	Undetermined	#VALUE!	Undetermined	#VALUE!	Undetermined	#VALUE!	Undetermined	Undetermined	Undetermined	#VALUE!	Undetermined	#VALUE!	Undetermined	#VALUE!	Undetermined	#VALUE!	Undetermined	#VALUE!
15	Animal	23.47	33.2676	3.0382e-07	Undetermined	32.1522	3.50525e-07	Undetermined	#VALUE!	Undetermined	#VALUE!	Undetermined	#VALUE!	Undetermined	#VALUE!	Undetermined	Undetermined	Undetermined	#VALUE!	Undetermined	#VALUE!	Undetermined	#VALUE!	35.158	3.68324e-08	24.5053	0.000267867
16	Animal	22.9	35.5574	4.11247e-08	Undetermined	Undetermined	#VALUE!	Undetermined	#VALUE!	Undetermined	#VALUE!	Undetermined	#VALUE!	Undetermined	#VALUE!	Undetermined	Undetermined	Undetermined	#VALUE!	Undetermined	#VALUE!	Undetermined	#VALUE!	Undetermined	#VALUE!	Undetermined	#VALUE!
17	Animal	21.75	24.3305	0.000455379	Undetermined	Undetermined	#VALUE!	Undetermined	#VALUE!	Undetermined	#VALUE!	Undetermined	#VALUE!	Undetermined	#VALUE!	Undetermined	Undetermined	Undetermined	#VALUE!	Undetermined	#VALUE!	34.723	4.33517e-06	33.2135	4.16498e-07	20.7368	0.0115364
18	Animal	25.03	32.1557	1.99181e-06	Undetermined	Undetermined	#VALUE!	Undetermined	#VALUE!	Undetermined	#VALUE!	Undetermined	#VALUE!	Undetermined	#VALUE!	Undetermined	Undetermined	Undetermined	#VALUE!	Undetermined	#VALUE!	36.31	1.62109e-06	Undetermined	#VALUE!	28.0169	6.6657e-05
19	Animal	24.53	29.4028	9.51982e-06	Undetermined	Undetermined	#VALUE!	Undetermined	#VALUE!	Undetermined	#VALUE!	Undetermined	#VALUE!	Undetermined	#VALUE!	Undetermined	Undetermined	33.927	9.84434e-06	Undetermined	#VALUE!	37.5288	5.2553e-07	Undetermined	#VALUE!	22.3109	0.00270168
20	Animal	24.42	27.9002	0.00025095	Undetermined	35.1868	7.88952e-07	Undetermined	#VALUE!	Undetermined	#VALUE!	Undetermined	#VALUE!	Undetermined	#VALUE!	Undetermined	Undetermined	31.7387	0.000359064	Undetermined	#VALUE!	Undetermined	#VALUE!	Undetermined	#VALUE!	27.8885	0.000473982
21	Animal	24.86	22.129	0.00191346	Undetermined	24.3785	0.000240185	Undetermined	#VALUE!	Undetermined	#VALUE!	Undetermined	#VALUE!	Undetermined	#VALUE!	Undetermined	Undetermined	30.6064	9.97451e-05	Undetermined	#VALUE!	30.4845	5.75787e-05	29.8323	3.88995e-06	19.9896	0.0177762
22	Animal	20.15	26.2303	3.89885e-06	Undetermined	32.4212	2.75206e-08	Undetermined	#VALUE!	Undetermined	#VALUE!	Undetermined	#VALUE!	Undetermined	#VALUE!	Undetermined	Undetermined	25.2888	9.93827e-05	Undetermined	#VALUE!	Undetermined	#VALUE!	33.1897	1.36251e-08	20.2636	0.000519713
23	Animal	28	Undetermined	#VALUE!	Undetermined	Undetermined	#VALUE!	Undetermined	#VALUE!	Undetermined	#VALUE!	Undetermined	#VALUE!	Undetermined	#VALUE!	Undetermined	Undetermined	Undetermined	#VALUE!	Undetermined	#VALUE!	Undetermined	#VALUE!	Undetermined	#VALUE!	Undetermined	#VALUE!
24	Animal	21.45	27.1753	5.06959e-06	Undetermined	27.3447	2.58399e-06	Undetermined	#VALUE!	Undetermined	#VALUE!	Undetermined	#VALUE!	Undetermined	#VALUE!	Undetermined	Undetermined	32.418	2.85891e-06	Undetermined	#VALUE!	Undetermined	#VALUE!	34.721	1.1899e-08	21.6692	0.000480705
25	Animal	21	Undetermined	#VALUE!	Undetermined	Undetermined	#VALUE!	Undetermined	#VALUE!	Undetermined	#VALUE!	Undetermined	#VALUE!	Undetermined	#VALUE!	Undetermined	Undetermined	Undetermined	#VALUE!	Undetermined	#VALUE!	Undetermined	#VALUE!	Undetermined	#VALUE!	29.7313	#VALUE!
26	Animal	24.02	24.9195	0.000150896	Undetermined	31.4559	8.5049e-07	Undetermined	#VALUE!	Undetermined	#VALUE!	Undetermined	#VALUE!	Undetermined	#VALUE!	Undetermined	Undetermined	30.5841	5.57758e-05	Undetermined	#VALUE!	Undetermined	#VALUE!	Undetermined	#VALUE!	23.0267	0.00113156
27	Animal	20.82	28.0678	1.74167e-06	Undetermined	Undetermined	#VALUE!	Undetermined	#VALUE!	Undetermined	#VALUE!	35.5421	1.37594e-08	Undetermined	#VALUE!	Undetermined	Undetermined	Undetermined	#VALUE!	Undetermined	#VALUE!	Undetermined	#VALUE!	Undetermined	#VALUE!	19.023	0.00201822
28	Animal	22.94	19.2956	0.00353641	Undetermined	22.9378	0.000172176	Undetermined	#VALUE!	Undetermined	#VALUE!	33.9488	1.83226e-07	Undetermined	#VALUE!	Undetermined	Undetermined	23.344	0.00242929	Undetermined	#VALUE!	Undetermined	#VALUE!	31.1045	4.14775e-07	22.3921	0.000826499
29	Animal	24.42	31.6026	1.90086e-05	Undetermined	Undetermined	#VALUE!	Undetermined	#VALUE!	Undetermined	#VALUE!	Undetermined	#VALUE!	Undetermined	#VALUE!	Undetermined	Undetermined	25.2261	0.0213038	Undetermined	#VALUE!	Undetermined	#VALUE!	Undetermined	#VALUE!	28.341	0.000343606
30	Animal	23.84	36.7544	3.47603e-07	Undetermined	Undetermined	#VALUE!	Undetermined	#VALUE!	Undetermined	#VALUE!	Undetermined	#VALUE!	Undetermined	#VALUE!	Undetermined	Undetermined	Undetermined	#VALUE!	Undetermined	#VALUE!	Undetermined	#VALUE!	Undetermined	#VALUE!	Undetermined	#VALUE!
31	Animal	24.99	27.2705	0.000582909	Undetermined	28.5901	0.0001306	Undetermined	#VALUE!	Undetermined	#VALUE!	Undetermined	#VALUE!	Undetermined	#VALUE!	Undetermined	Undetermined	30.4324	0.00121978	34.4979	4.8421e-05	Undetermined	#VALUE!	Undetermined	#VALUE!	21.5144	0.0659299
32	Animal	22.76	26.725	1.75557e-05	Undetermined	27.4016	6.27791e-06	Undetermined	#VALUE!	Undetermined	#VALUE!	Undetermined	#VALUE!	Undetermined	#VALUE!	Undetermined	Undetermined	34.0134	2.66029e-06	Undetermined	#VALUE!	31.9908	5.00695e-06	30.886	4.24535e-07	20.951	0.00202662
33	Animal	24.87	33.0462	9.5603e-07	Undetermined	Undetermined	#VALUE!	Undetermined	#VALUE!	Undetermined	#VALUE!	Undetermined	#VALUE!	Undetermined	#VALUE!	Undetermined	Undetermined	Undetermined	#VALUE!	Undetermined	#VALUE!	Undetermined	#VALUE!	33.4662	3.19198e-07	27.8737	6.58895e-05
34	Animal	30.05	32.9241	0.000408867	Undetermined	Undetermined	#VALUE!	Undetermined	#VALUE!	Undetermined	#VALUE!	Undetermined	#VALUE!	Undetermined	#VALUE!	Undetermined	Undetermined	Undetermined	#VALUE!	Undetermined	#VALUE!	Undetermined	#VALUE!	Undetermined	#VALUE!	25.9367	0.102563
35	Animal	21.9	24.7592	0.000375649	Undetermined	30.6311	3.40996e-06	Undetermined	#VALUE!	Undetermined	#VALUE!	Undetermined	#VALUE!	Undetermined	#VALUE!	Undetermined	Undetermined	Undetermined	#VALUE!	34.5575	5.21625e-06	32.7581	1.67417e-05	36.2123	2.93393e-08	20.19	0.0189253
36	Animal	20.25	27.2028	2.12504e-05	Undetermined	38.2116	4.75057e-09	Undetermined	#VALUE!	Undetermined	#VALUE!	Undetermined	#VALUE!	Undetermined	#VALUE!	Undetermined	Undetermined	Undetermined	#VALUE!	Undetermined	#VALUE!	Undetermined	#VALUE!	Undetermined	#VALUE!	22.07	0.00154466
37	Animal	20.42	27.0917	2.5901e-05	Undetermined	Undetermined	#VALUE!	Undetermined	#VALUE!	Undetermined	#VALUE!	Undetermined	#VALUE!	Undetermined	#VALUE!	Undetermined	Undetermined	Undetermined	#VALUE!	34.5485	1.83822e-06	Undetermined	#VALUE!	Undetermined	#VALUE!	25.68	0.000133847
38	Animal	19.22	29.7255	1.7652e-06	Undetermined	37.4963	3.81361e-09	Undetermined	#VALUE!	Undetermined	#VALUE!	Undetermined	#VALUE!	Undetermined	#VALUE!	Undetermined	Undetermined	31.6864	9.31369e-06	Undetermined	#VALUE!	33.6231	1.44892e-06	33.688	4.99804e-08	19.8	0.00373838
39	Animal	22.47	Undetermined	#VALUE!	Undetermined	Undetermined	#VALUE!	Undetermined	#VALUE!	Undetermined	#VALUE!	Undetermined	#VALUE!	Undetermined	#VALUE!	Undetermined	Undetermined	Undetermined	#VALUE!	Undetermined	#VALUE!	Undetermined	#VALUE!	Undetermined	#VALUE!	27.32	0.000178305
40	Animal	24.81	35.1566	2.10494e-06	Undetermined	Undetermined	#VALUE!	Undetermined	#VALUE!	Undetermined	#VALUE!	Undetermined	#VALUE!	Undetermined	#VALUE!	Undetermined	Undetermined	Undetermined	#VALUE!	Undetermined	#VALUE!	38.7645	2.92944e-06	Undetermined	#VALUE!	29.18	0.000249486
41	Animal	17.87	23.8646	4.03013e-05	Undetermined	26.6589	3.33413e-06	Undetermined	#VALUE!	Undetermined	#VALUE!	Undetermined	#VALUE!	Undetermined	#VALUE!	Undetermined	Undetermined	28.2959	2.99807e-05	Undetermined	#VALUE!	31.9353	1.62154e-06	35.864	4.27806e-09	19.22	0.00216915
42	Animal	19.32	26.7638	1.49288e-05	Undetermined	34.0337	4.8386e-08	Undetermined	#VALUE!	Undetermined	#VALUE!	Undetermined	#VALUE!	Undetermined	#VALUE!	Undetermined	Undetermined	Undetermined	#VALUE!	Undetermined	#VALUE!	Undetermined	#VALUE!	30.847	3.81007e-07	22.74	0.00049633
43	Animal	17.31	26.2707	5.06655e-06	Undetermined	26.9422	1.83181e-06	Undetermined	#VALUE!	Undetermined	#VALUE!	Undetermined	#VALUE!	Undetermined	#VALUE!	Undetermined	Undetermined	31.8397	2.18568e-06	Undetermined	#VALUE!	Undetermined	#VALUE!	32.2718	3.43078e-08	21.49	0.00029048
44	Animal	22.6	35.7873	2.8327e-07	Undetermined	37.3075	4.78654e-08	Undetermined	#VALUE!	Undetermined	#VALUE!	Undetermined	#VALUE!	Undetermined	#VALUE!	Undetermined	Undetermined	Undetermined	#VALUE!	Undetermined	#VALUE!	Undetermined	#VALUE!	33.3526	6.91025e-07	23.98	0.00210065
45	Animal	18.36	30.6551	5.02061e-07	Undetermined	Undetermined	#VALUE!	Undetermined	#VALUE!	Undetermined	#VALUE!	Undetermined	#VALUE!	Undetermined	#VALUE!	Undetermined	Undetermined	Undetermined	#VALUE!	Undetermined	#VALUE!	Undetermined	#VALUE!	Undetermined	#VALUE!	18.29	0.00594583
46	Human	23.03	34.4963	9.44725e-08	Undetermined	Undetermined	#VALUE!	Undetermined	#VALUE!	Undetermined	#VALUE!	Undetermined	#VALUE!	Undetermined	#VALUE!	Undetermined	Undetermined	Undetermined	#VALUE!	Undetermined	#VALUE!	25.1882	0.000451113	Undetermined	#VALUE!	23.0644	0.000546229
47	Human	21.93	26.4375	1.19131e-05	Undetermined	31.0356	2.61024e-07	Undetermined	#VALUE!	Undetermined	#VALUE!	Undetermined	#VALUE!	Undetermined	#VALUE!	Undetermined	Undetermined	29.8971	1.95131e-05	29.894	1.09041e-05	29.1699	1.66059e-05	Undetermined	#VALUE!	20.9667	0.00111295
48	Human	20.33	Undetermined	#VALUE!	Undetermined	Undetermined	#VALUE!	Undetermined	#VALUE!	Undetermined	#VALUE!	29.9647	4.36358e-07	Undetermined	#VALUE!	Undetermined	Undetermined	29.5806	7.65765e-06	Undetermined	#VALUE!	Undetermined	#VALUE!	Undetermined	#VALUE!	25.5705	1.35743e-05
49	Human	22.13	Undetermined	#VALUE!	Undetermined	Undetermined	#VALUE!	Undetermined	#VALUE!	Undetermined	#VALUE!	Undetermined	#VALUE!	Undetermined	#VALUE!	Undetermined	Undetermined	Undetermined	#VALUE!	Undetermined	#VALUE!	26.8495	8.32212e-05	Undetermined	#VALUE!	26.3207	2.85129e-05
50	Human	20.36	36.6376	3.20226e-09	Undetermined	Undetermined	#VALUE!	Undetermined	#VALUE!	Undetermined	#VALUE!	Undetermined	#VALUE!	Undetermined	#VALUE!	Undetermined	Undetermined	Undetermined	#VALUE!	Undetermined	#VALUE!	Undetermined	#VALUE!	Undetermined	#VALUE!	26.3958	7.71143e-06
51	Human	20.87	37.0299	3.49682e-09	Undetermined	Undetermined	#VALUE!	Undetermined	#VALUE!	Undetermined	#VALUE!	Undetermined	#VALUE!	Undetermined	#VALUE!	Undetermined	Undetermined	Undetermined	#VALUE!	Undetermined	#VALUE!	Undetermined	#VALUE!	Undetermined	#VALUE!	25.3235	2.37216e-05
52	Human	21.68	32.7814	1.19919e-07	Undetermined	Undetermined	#VALUE!	Undetermined	#VALUE!	Undetermined	#VALUE!	Undetermined	#VALUE!	Undetermined	#VALUE!	Undetermined	Undetermined	Undetermined	#VALUE!	Undetermined	#VALUE!	27.6604	3.61933e-05	Undetermined	#VALUE!	26.9302	1.34392e-05
53	Human	21.22	25.9446	1.01558e-05	Undetermined	27.1984	2.43687e-06	Undetermined	#VALUE!	Undetermined	#VALUE!	Undetermined	#VALUE!	Undetermined	#VALUE!	Undetermined	Undetermined	28.3654	3.08236e-05	Undetermined	#VALUE!	32.425	1.27693e-06	Undetermined	#VALUE!	20.8871	0.000712133
54	Human	21.24	28.0872	2.31396e-06	Undetermined	Undetermined	#VALUE!	Undetermined	#VALUE!	Undetermined	#VALUE!	Undetermined	#VALUE!	Undetermined	#VALUE!	Undetermined	Undetermined	31.1096	5.59553e-06	Undetermined	#VALUE!	27.2074	3.53062e-05	Undetermined	#VALUE!	24.9633	3.9831e-05
55	Human	21.75	29.448	1.28652e-06	Undetermined	Undetermined	#VALUE!	Undetermined	#VALUE!	Undetermined	#VALUE!	Undetermined	#VALUE!	Undetermined	#VALUE!	Undetermined	Undetermined	29.8915	1.72365e-05	Undetermined	#VALUE!	26.6877	7.04344e-05	Undetermined	#VALUE!	23.0574	0.000221612
56	Human	23.41	27.2072	1.98847e-05	Undetermined	31.2803	6.2565e-07	Undetermined	#VALUE!	Undetermined	#VALUE!	Undetermined	#VALUE!	Undetermined	#VALUE!	Undetermined	Undetermined	31.9963	1.4935e-05	Undetermined	#VALUE!	29.156	4.78122e-05	Undetermined	#VALUE!	21.0116	0.00307679
57	Human	21.45	35.5247	1.50584e-08	Undetermined	35.0256	1.07889e-08	Undetermined	#VALUE!	Undetermined	#VALUE!	Undetermined	#VALUE!	Undetermined	#VALUE!	Undetermined	Undetermined	29.863	1.41868e-05	Undetermined	#VALUE!	30.6909	4.50867e-06	Undetermined	#VALUE!	24.85	5.00996e-05
58	Human	20.68	32.5012	7.17758e-08	Undetermined	Undetermined	#VALUE!	Undetermined	#VALUE!	Undetermined	#VALUE!	Undetermined	#VALUE!	Undetermined	#VALUE!	Undetermined	Undetermined	23.2556	0.000517633	Undetermined	#VALUE!	29.2313	6.58685e-06	Undetermined	#VALUE!	27.1875	5.5108e-06
59	Human	22.15	24.3564	5.93806e-05	Undetermined	26.4758	7.8864e-06	Undetermined	#VALUE!	Undetermined	#VALUE!	Undetermined	#VALUE!	Undetermined	#VALUE!	Undetermined	Undetermined	Undetermined	#VALUE!	Undetermined	#VALUE!	31.7267	3.8414e-06	Undetermined	#VALUE!	24.1158	0.000138654
60	Human	22.19	23.4987	0.000111059	Undetermined	29.2314	1.13649e-06	Undetermined	#VALUE!	Undetermined	#VALUE!	Undetermined	#VALUE!	Undetermined	#VALUE!	Undetermined	Undetermined	Undetermined	#VALUE!	Undetermined	#VALUE!	28.6627	2.75313e-05	Undetermined	#VALUE!	19.7313	0.0032203
61	Human	20.12	32.6005	4.50371e-08	Undetermined	29.868	1.66472e-07	Undetermined	#VALUE!	Undetermined	#VALUE!	Undetermined	#VALUE!	Undetermined	#VALUE!	Undetermined	Undetermined	Undetermined	#VALUE!	32.5417	5.44785e-07	Undetermined	#VALUE!	Undetermined	#VALUE!	26.4005	6.4841e-06
62	Human	20.92	Undetermined	#VALUE!	Undetermined	31.0314	1.27984e-07	Undetermined	#VALUE!	Undetermined	#VALUE!	Undetermined	#VALUE!	Undetermined	#VALUE!	Undetermined	Undetermined	27.702	3.7773e-05	Undetermined	#VALUE!	24.1432	0.00019608	Undetermined	#VALUE!	28.5206	2.53218e-06
63	Human	21.15	30.7712	3.34378e-07	Undetermined	38.0032	1.04299e-09	Undetermined	#VALUE!	Undetermined	#VALUE!	Undetermined	#VALUE!	Undetermined	#VALUE!	Undetermined	Undetermined	Undetermined	#VALUE!	Undetermined	#VALUE!	29.3105	8.74028e-06	Undetermined	#VALUE!	22.8837	0.000163902
64	Human	21.07	27.8839	2.36349e-06	Undetermined	37.778	1.15722e-09	Undetermined	#VALUE!	Undetermined	#VALUE!	Undetermined	#VALUE!	Undetermined	#VALUE!	Undetermined	Undetermined	Undetermined	#VALUE!	Undetermined	#VALUE!	Undetermined	#VALUE!	Undetermined	#VALUE!	29.6493	1.26235e-06
65	Human	21.76	30.0538	8.49434e-07	Undetermined	30.1229	4.43695e-07	Undetermined	#VALUE!	Undetermined	#VALUE!	Undetermined	#VALUE!	Undetermined	#VALUE!	Undetermined	Undetermined	Undetermined	#VALUE!	Undetermined	#VALUE!	29.5356	1.16771e-05	Undetermined	#VALUE!	21.5645	0.00064505
66	Human	21.65	32.609	1.32388e-07	Undetermined	Undetermined	#VALUE!	Undetermined	#VALUE!	Undetermined	#VALUE!	Undetermined	#VALUE!	Undetermined	#VALUE!	Undetermined	Undetermined	Undetermined	#VALUE!	Undetermined	#VALUE!	26.2558	8.62693e-05	Undetermined	#VALUE!	23.0214	0.000211811
67	Human	20.65	30.1881	3.52273e-07	Undetermined	36.5899	2.00536e-09	Undetermined	#VALUE!	Undetermined	#VALUE!	Undetermined	#VALUE!	Undetermined	#VALUE!	Undetermined	Undetermined	Undetermined	#VALUE!	Undetermined	#VALUE!	25.6275	6.32365e-05	Undetermined	#VALUE!	24.0208	5.1244e-05
68	Human	20.91	33.9621	3.05179e-08	Undetermined	Undetermined	#VALUE!	Undetermined	#VALUE!	Undetermined	#VALUE!	Undetermined	#VALUE!	Undetermined	#VALUE!	Undetermined	Undetermined	Undetermined	#VALUE!	Undetermined	#VALUE!	24.9926	0.000113677	Undetermined	#VALUE!	29.2663	1.47969e-06
69	Human	22.27	30.6567	8.00915e-07	Undetermined	30.654	4.36025e-07	Undetermined	#VALUE!	Undetermined	#VALUE!	33.4997	1.54808e-07	Undetermined	#VALUE!	Undetermined	Undetermined	34.1756	1.69811e-06	Undetermined	#VALUE!	Undetermined	#VALUE!	Undetermined	#VALUE!	24.953	8.32497e-05
70	Human	22.25	30.8824	6.74716e-07	Undetermined	Undetermined	#VALUE!	Undetermined	#VALUE!	Undetermined	#VALUE!	Undetermined	#VALUE!	Undetermined	#VALUE!	Undetermined	Undetermined	Undetermined	#VALUE!	Undetermined	#VALUE!	28.6063	2.97713e-05	Undetermined	#VALUE!	22.8071	0.000377353
71	Human	22.49	27.4196	8.93498e-06	Undetermined	35.3763	1.75551e-08	Undetermined	#VALUE!	Undetermined	#VALUE!	Undetermined	#VALUE!	Undetermined	#VALUE!	Undetermined	Undetermined	30.9956	1.45728e-05	Undetermined	#VALUE!	25.1418	0.000316854	Undetermined	#VALUE!	21.2385	0.00136425
72	Human	24.75	32.1697	1.61746e-06	Undetermined	34.4781	1.65249e-07	Undetermined	#VALUE!	Undetermined	#VALUE!	Undetermined	#VALUE!	Undetermined	#VALUE!	Undetermined	Undetermined	31.8208	4.30909e-05	Undetermined	#VALUE!	29.9786	7.33851e-05	Undetermined	#VALUE!	28.0852	5.20696e-05
73	Human	21.11	32.1259	1.26444e-07	Undetermined	Undetermined	#VALUE!	Undetermined	#VALUE!	Undetermined	#VALUE!	Undetermined	#VALUE!	Undetermined	#VALUE!	Undetermined	Undetermined	Undetermined	#VALUE!	Undetermined	#VALUE!	Undetermined	#VALUE!	Undetermined	#VALUE!	25.4528	2.56505e-05
74	Human	21.33	35.7901	1.14953e-08	Undetermined	34.7145	1.23715e-08	Undetermined	#VALUE!	Undetermined	#VALUE!	Undetermined	#VALUE!	Undetermined	#VALUE!	Undetermined	Undetermined	Undetermined	#VALUE!	Undetermined	#VALUE!	Undetermined	#VALUE!	Undetermined	#VALUE!	25.1387	3.74789e-05
75	Human	22.02	Undetermined	#VALUE!	Undetermined	Undetermined	#VALUE!	Undetermined	#VALUE!	Undetermined	#VALUE!	Undetermined	#VALUE!	Undetermined	#VALUE!	Undetermined	Undetermined	Undetermined	#VALUE!	Undetermined	#VALUE!	24.3625	0.000372071	Undetermined	#VALUE!	30.5218	1.33098e-06
76	Human	23.12	35.2073	6.13454e-08	Undetermined	Undetermined	#VALUE!	Undetermined	#VALUE!	Undetermined	#VALUE!	Undetermined	#VALUE!	Undetermined	#VALUE!	Undetermined	Undetermined	Undetermined	#VALUE!	Undetermined	#VALUE!	27.4575	0.000114188	Undetermined	#VALUE!	30.1421	3.80124e-06
77	Human	23.47	28.9265	6.26e-06	Undetermined	27.9069	7.24069e-06	Undetermined	#VALUE!	Undetermined	#VALUE!	Undetermined	#VALUE!	Undetermined	#VALUE!	Undetermined	Undetermined	30.4272	4.1678e-05	Undetermined	#VALUE!	20.9928	0.00878988	Undetermined	#VALUE!	24.9521	0.000194978
78	Human	22.49	35.608	2.96894e-08	Undetermined	Undetermined	#VALUE!	Undetermined	#VALUE!	Undetermined	#VALUE!	Undetermined	#VALUE!	Undetermined	#VALUE!	Undetermined	Undetermined	Undetermined	#VALUE!	Undetermined	#VALUE!	32.0754	3.91918e-06	Undetermined	#VALUE!	24.3439	0.000150025
79	Human	21.73	34.9273	2.78456e-08	Undetermined	Undetermined	#VALUE!	Undetermined	#VALUE!	Undetermined	#VALUE!	Undetermined	#VALUE!	Undetermined	#VALUE!	Undetermined	Undetermined	Undetermined	#VALUE!	Undetermined	#VALUE!	Undetermined	#VALUE!	Undetermined	#VALUE!	28.2783	5.34021e-06
80	Human	20.61	31.3824	1.48953e-07	Undetermined	34.9322	6.35934e-09	Undetermined	#VALUE!	Undetermined	#VALUE!	Undetermined	#VALUE!	Undetermined	#VALUE!	Undetermined	Undetermined	Undetermined	#VALUE!	Undetermined	#VALUE!	Undetermined	#VALUE!	Undetermined	#VALUE!	24.4087	3.78088e-05
81	Human	21.01	30.051	5.00214e-07	Undetermined	30.1032	2.64466e-07	Undetermined	#VALUE!	Undetermined	#VALUE!	Undetermined	#VALUE!	Undetermined	#VALUE!	Undetermined	Undetermined	Undetermined	#VALUE!	29.2384	8.6845e-06	Undetermined	#VALUE!	Undetermined	#VALUE!	24.2197	5.74142e-05
82	Human	20.94	31.1019	2.28835e-07	Undetermined	27.5473	1.55801e-06	Undetermined	#VALUE!	Undetermined	#VALUE!	Undetermined	#VALUE!	Undetermined	#VALUE!	Undetermined	Undetermined	Undetermined	#VALUE!	Undetermined	#VALUE!	23.395	0.000319491	Undetermined	#VALUE!	23.1377	0.000117907
83	Human	20.48	32.6535	5.60177e-08	Undetermined	Undetermined	#VALUE!	Undetermined	#VALUE!	Undetermined	#VALUE!	Undetermined	#VALUE!	Undetermined	#VALUE!	Undetermined	Undetermined	33.9184	5.61216e-07	32.3489	7.96547e-07	29.3945	5.15502e-06	Undetermined	#VALUE!	26.1061	1.03161e-05
84	Human	22.96	Undetermined	#VALUE!	Undetermined	Undetermined	#VALUE!	Undetermined	#VALUE!	Undetermined	#VALUE!	Undetermined	#VALUE!	Undetermined	#VALUE!	Undetermined	Undetermined	Undetermined	#VALUE!	36.6712	2.81421e-07	Undetermined	#VALUE!	Undetermined	#VALUE!	26.8522	3.51885e-05
85	Human	20.33	Undetermined	#VALUE!	Undetermined	Undetermined	#VALUE!	Undetermined	#VALUE!	Undetermined	#VALUE!	Undetermined	#VALUE!	Undetermined	#VALUE!	Undetermined	Undetermined	Undetermined	#VALUE!	35.2502	1.09511e-07	Undetermined	#VALUE!	Undetermined	#VALUE!	24.9145	2.16393e-05
86	Human	21.44	35.8531	1.18928e-08	Undetermined	Undetermined	#VALUE!	Undetermined	#VALUE!	Undetermined	#VALUE!	Undetermined	#VALUE!	Undetermined	#VALUE!	Undetermined	Undetermined	Undetermined	#VALUE!	Undetermined	#VALUE!	29.5924	8.97875e-06	Undetermined	#VALUE!	25.2521	3.73783e-05
87	Human	21.29	25.3246	1.64407e-05	Undetermined	37.519	1.6269e-09	Undetermined	#VALUE!	Undetermined	#VALUE!	Undetermined	#VALUE!	Undetermined	#VALUE!	Undetermined	Undetermined	31.5972	4.27015e-06	Undetermined	#VALUE!	27.3293	3.38622e-05	36.017	5.43362e-09	20.5764	0.000933288
88	Human	20.55	30.097	3.49667e-07	Undetermined	36.7353	1.68411e-09	Undetermined	#VALUE!	Undetermined	#VALUE!	Undetermined	#VALUE!	Undetermined	#VALUE!	Undetermined	Undetermined	Undetermined	#VALUE!	Undetermined	#VALUE!	32.5687	7.25182e-07	Undetermined	#VALUE!	23.9872	4.88911e-05
89	Human	23.66	30.2916	2.7661e-06	Undetermined	Undetermined	#VALUE!	Undetermined	#VALUE!	Undetermined	#VALUE!	Undetermined	#VALUE!	Undetermined	#VALUE!	Undetermined	Undetermined	Undetermined	#VALUE!	34.8504	1.50189e-06	Undetermined	#VALUE!	Undetermined	#VALUE!	25.459	0.000155575
90	Human	23.45	32.9907	3.6329e-07	Undetermined	Undetermined	#VALUE!	Undetermined	#VALUE!	Undetermined	#VALUE!	Undetermined	#VALUE!	Undetermined	#VALUE!	Undetermined	Undetermined	Undetermined	#VALUE!	Undetermined	#VALUE!	27.8526	0.000112323	Undetermined	#VALUE!	32.2562	1.06851e-06
91	Human	20.16	32.0592	6.75629e-08	Undetermined	34.0648	8.58254e-09	Undetermined	#VALUE!	Undetermined	#VALUE!	Undetermined	#VALUE!	Undetermined	#VALUE!	Undetermined	Undetermined	34.3045	3.51176e-07	Undetermined	#VALUE!	Undetermined	#VALUE!	Undetermined	#VALUE!	24.3654	2.83434e-05
92	Human	22.54	Undetermined	#VALUE!	Undetermined	Undetermined	#VALUE!	Undetermined	#VALUE!	Undetermined	#VALUE!	Undetermined	#VALUE!	Undetermined	#VALUE!	Undetermined	Undetermined	Undetermined	#VALUE!	Undetermined	#VALUE!	Undetermined	#VALUE!	Undetermined	#VALUE!	26.1596	4.27519e-05
93	Human	21.93	37.2515	6.35058e-09	Undetermined	Undetermined	#VALUE!	Undetermined	#VALUE!	Undetermined	#VALUE!	Undetermined	#VALUE!	Undetermined	#VALUE!	Undetermined	Undetermined	Undetermined	#VALUE!	Undetermined	#VALUE!	Undetermined	#VALUE!	Undetermined	#VALUE!	29.9527	1.87135e-06
94	Human	21.67	35.5444	1.73581e-08	Undetermined	35.4991	8.99496e-09	Undetermined	#VALUE!	Undetermined	#VALUE!	Undetermined	#VALUE!	Undetermined	#VALUE!	Undetermined	Undetermined	Undetermined	#VALUE!	Undetermined	#VALUE!	30.9948	4.34674e-06	Undetermined	#VALUE!	24.457	7.74234e-05
95	Human	24.09	25.3405	0.000118252	Undetermined	24.9645	9.16376e-05	Undetermined	#VALUE!	Undetermined	#VALUE!	Undetermined	#VALUE!	Undetermined	#VALUE!	Undetermined	Undetermined	25.7987	0.00117761	Undetermined	#VALUE!	27.6159	0.000205377	27.2525	1.33685e-05	23.0882	0.0011382
96	Human	21.94	32.1222	2.28263e-07	Undetermined	Undetermined	#VALUE!	Undetermined	#VALUE!	Undetermined	#VALUE!	Undetermined	#VALUE!	Undetermined	#VALUE!	Undetermined	Undetermined	Undetermined	#VALUE!	Undetermined	#VALUE!	Undetermined	#VALUE!	Undetermined	#VALUE!	27.1472	1.38483e-05
97	Human	21.99	27.7231	5.07419e-06	Undetermined	32.6803	8.42682e-08	Undetermined	#VALUE!	Undetermined	#VALUE!	Undetermined	#VALUE!	Undetermined	#VALUE!	Undetermined	Undetermined	23.8607	0.000896216	Undetermined	#VALUE!	24.9628	0.000249026	Undetermined	#VALUE!	21.6147	0.000732612
98	Human	24.05	24.0435	0.000283835	Undetermined	28.0096	1.01504e-05	Undetermined	#VALUE!	Undetermined	#VALUE!	Undetermined	#VALUE!	Undetermined	#VALUE!	Undetermined	Undetermined	Undetermined	#VALUE!	28.4956	0.000121091	Undetermined	#VALUE!	30.3807	1.50082e-06	19.0247	0.0198824
99	Human	22.14	27.8263	5.25158e-06	Undetermined	31.8066	1.74768e-07	Undetermined	#VALUE!	Undetermined	#VALUE!	Undetermined	#VALUE!	Undetermined	#VALUE!	Undetermined	Undetermined	31.9628	6.20122e-06	Undetermined	#VALUE!	Undetermined	#VALUE!	Undetermined	#VALUE!	23.2011	0.000263793
100	Human	23.5	24.3387	0.000156476	Undetermined	25.3079	4.72199e-05	Undetermined	#VALUE!	Undetermined	#VALUE!	Undetermined	#VALUE!	Undetermined	#VALUE!	Undetermined	Undetermined	29.7332	6.5782e-05	28.0556	0.000109036	29.3307	4.56228e-05	35.7087	2.57299e-08	19.4932	0.00965086
101	Human	24.01	30.6925	2.6805e-06	Undetermined	33.3729	2.15161e-07	Undetermined	#VALUE!	Undetermined	#VALUE!	Undetermined	#VALUE!	Undetermined	#VALUE!	Undetermined	Undetermined	Undetermined	#VALUE!	30.6157	2.984e-05	Undetermined	#VALUE!	35.9875	3.04669e-08	24.2836	0.000459784
102	Human	21.85	32.3828	1.78598e-07	Undetermined	Undetermined	#VALUE!	Undetermined	#VALUE!	Undetermined	#VALUE!	Undetermined	#VALUE!	Undetermined	#VALUE!	Undetermined	Undetermined	Undetermined	#VALUE!	Undetermined	#VALUE!	30.4829	6.82941e-06	36.2414	5.53362e-09	26.3729	2.25305e-05
103	Human	24.55	26.5125	7.23825e-05	Undetermined	28.8022	8.21896e-06	Undetermined	#VALUE!	Undetermined	#VALUE!	Undetermined	#VALUE!	Undetermined	#VALUE!	Undetermined	Undetermined	32.462	2.50165e-05	Undetermined	#VALUE!	Undetermined	#VALUE!	Undetermined	#VALUE!	22.6741	0.00211659
104	Human	21.44	31.4908	2.48703e-07	Undetermined	31.9537	9.58225e-08	Undetermined	#VALUE!	Undetermined	#VALUE!	Undetermined	#VALUE!	Undetermined	#VALUE!	Undetermined	Undetermined	Undetermined	#VALUE!	Undetermined	#VALUE!	30.9279	3.8527e-06	Undetermined	#VALUE!	26.4333	1.61411e-05
105	Human	22.65	29.1911	2.91168e-06	Undetermined	32.0687	2.08076e-07	Undetermined	#VALUE!	Undetermined	#VALUE!	Undetermined	#VALUE!	Undetermined	#VALUE!	Undetermined	Undetermined	Undetermined	#VALUE!	32.4176	3.54599e-06	Undetermined	#VALUE!	Undetermined	#VALUE!	26.8787	2.77216e-05
106	Human	22.48	37.525	7.74982e-09	Undetermined	Undetermined	#VALUE!	Undetermined	#VALUE!	Undetermined	#VALUE!	Undetermined	#VALUE!	Undetermined	#VALUE!	Undetermined	Undetermined	33.6498	2.74024e-06	Undetermined	#VALUE!	35.184	5.43045e-07	Undetermined	#VALUE!	34.3525	1.21072e-07
107	Human	21.6	25.1925	2.24542e-05	Undetermined	29.4366	6.46291e-07	Undetermined	#VALUE!	Undetermined	#VALUE!	Undetermined	#VALUE!	Undetermined	#VALUE!	Undetermined	Undetermined	26.7361	0.00011206	Undetermined	#VALUE!	29.9911	7.81218e-06	Undetermined	#VALUE!	26.9772	1.22818e-05
108	Human	22.41	Undetermined	#VALUE!	Undetermined	Undetermined	#VALUE!	Undetermined	#VALUE!	Undetermined	#VALUE!	Undetermined	#VALUE!	Undetermined	#VALUE!	Undetermined	Undetermined	Undetermined	#VALUE!	Undetermined	#VALUE!	Undetermined	#VALUE!	Undetermined	#VALUE!	22.3323	0.000592351
109	Human	22.37	28.0757	5.1949e-06	Undetermined	32.4317	1.31709e-07	Undetermined	#VALUE!	Undetermined	#VALUE!	Undetermined	#VALUE!	Undetermined	#VALUE!	Undetermined	Undetermined	Undetermined	#VALUE!	Undetermined	#VALUE!	32.996	2.00897e-06	Undetermined	#VALUE!	26.5668	2.83741e-05
110	Human	22.71	26.7578	1.65619e-05	Undetermined	29.7594	1.12732e-06	Undetermined	#VALUE!	Undetermined	#VALUE!	Undetermined	#VALUE!	Undetermined	#VALUE!	Undetermined	Undetermined	26.9296	0.000217961	Undetermined	#VALUE!	26.1166	0.000199693	33.4359	7.0531e-08	21.9656	0.000950895
111	Human	22.08	31.123	5.05804e-07	Undetermined	34.6838	2.15153e-08	Undetermined	#VALUE!	Undetermined	#VALUE!	Undetermined	#VALUE!	Undetermined	#VALUE!	Undetermined	Undetermined	Undetermined	#VALUE!	Undetermined	#VALUE!	Undetermined	#VALUE!	Undetermined	#VALUE!	26.5917	2.26984e-05
112	Human	21.92	29.0092	1.97028e-06	Undetermined	30.0526	5.22538e-07	Undetermined	#VALUE!	Undetermined	#VALUE!	Undetermined	#VALUE!	Undetermined	#VALUE!	Undetermined	Undetermined	33.4616	2.07341e-06	Undetermined	#VALUE!	33.9309	8.0773e-07	Undetermined	#VALUE!	24.183	0.00011231
113	Human	21.57	22.7219	0.000122994	Undetermined	32.7727	5.8584e-08	Undetermined	#VALUE!	Undetermined	#VALUE!	32.3934	2.00481e-07	Undetermined	#VALUE!	Undetermined	Undetermined	33.4096	1.67154e-06	Undetermined	#VALUE!	32.481	1.57933e-06	Undetermined	#VALUE!	23.1756	0.000179356
114	Human	21.56	20.9222	0.00042808	Undetermined	28.0695	1.66576e-06	Undetermined	#VALUE!	Undetermined	#VALUE!	Undetermined	#VALUE!	Undetermined	#VALUE!	Undetermined	Undetermined	31.113	7.00457e-06	Undetermined	#VALUE!	Undetermined	#VALUE!	Undetermined	#VALUE!	20.4736	0.00121573
115	Human	20.96	24.9733	1.66222e-05	Undetermined	32.1155	6.07615e-08	Undetermined	#VALUE!	Undetermined	#VALUE!	Undetermined	#VALUE!	Undetermined	#VALUE!	Undetermined	Undetermined	Undetermined	#VALUE!	Undetermined	#VALUE!	33.816	4.39986e-07	Undetermined	#VALUE!	27.0591	7.3623e-06
116	Human	20.84	22.7503	7.18847e-05	Undetermined	30.1995	2.18899e-07	Undetermined	#VALUE!	Undetermined	#VALUE!	32.2242	1.34128e-07	Undetermined	#VALUE!	Undetermined	Undetermined	33.5317	9.23069e-07	Undetermined	#VALUE!	Undetermined	#VALUE!	Undetermined	#VALUE!	24.111	5.49886e-05
117	Human	22.23	Undetermined	#VALUE!	Undetermined	Undetermined	#VALUE!	Undetermined	#VALUE!	Undetermined	#VALUE!	Undetermined	#VALUE!	Undetermined	#VALUE!	Undetermined	Undetermined	Undetermined	#VALUE!	Undetermined	#VALUE!	Undetermined	#VALUE!	Undetermined	#VALUE!	31.165	9.77715e-07
118	Human	22.09	29.4626	1.62035e-06	Undetermined	29.6976	7.59246e-07	Undetermined	#VALUE!	Undetermined	#VALUE!	Undetermined	#VALUE!	Undetermined	#VALUE!	Undetermined	Undetermined	Undetermined	#VALUE!	27.3821	6.20833e-05	29.5409	1.47038e-05	Undetermined	#VALUE!	21.936	0.000625837
119	Human	21.76	32.413	1.64065e-07	Undetermined	37.9586	1.65895e-09	Undetermined	#VALUE!	Undetermined	#VALUE!	Undetermined	#VALUE!	Undetermined	#VALUE!	Undetermined	Undetermined	Undetermined	#VALUE!	Undetermined	#VALUE!	28.1364	2.83333e-05	Undetermined	#VALUE!	21.0561	0.000925869
120	Human	24.7	Undetermined	#VALUE!	Undetermined	Undetermined	#VALUE!	Undetermined	#VALUE!	Undetermined	#VALUE!	Undetermined	#VALUE!	Undetermined	#VALUE!	Undetermined	Undetermined	Undetermined	#VALUE!	Undetermined	#VALUE!	Undetermined	#VALUE!	Undetermined	#VALUE!	27.4032	8.16142e-05
121	Human	22.77	34.9232	5.83547e-08	Undetermined	Undetermined	#VALUE!	Undetermined	#VALUE!	Undetermined	#VALUE!	Undetermined	#VALUE!	Undetermined	#VALUE!	Undetermined	Undetermined	31.8206	1.05945e-05	29.3019	2.90089e-05	Undetermined	#VALUE!	35.9939	1.25977e-08	25.0554	0.000110319
122	Human	22.84	29.6916	2.35025e-06	Undetermined	34.7788	3.44493e-08	Undetermined	#VALUE!	Undetermined	#VALUE!	Undetermined	#VALUE!	Undetermined	#VALUE!	Undetermined	Undetermined	31.4564	1.39898e-05	30.913	1.07443e-05	28.2488	5.67182e-05	34.9657	2.69138e-08	21.1295	0.00188914
123	Human	22.29	30.0584	1.23259e-06	Undetermined	27.7554	3.49604e-06	Undetermined	#VALUE!	Undetermined	#VALUE!	Undetermined	#VALUE!	Undetermined	#VALUE!	Undetermined	Undetermined	Undetermined	#VALUE!	Undetermined	#VALUE!	30.2631	1.07217e-05	Undetermined	#VALUE!	21.088	0.00131768
124	Human	24.79	Undetermined	#VALUE!	Undetermined	Undetermined	#VALUE!	Undetermined	#VALUE!	Undetermined	#VALUE!	Undetermined	#VALUE!	Undetermined	#VALUE!	Undetermined	Undetermined	26.329	0.00138682	Undetermined	#VALUE!	25.8288	0.0010463	Undetermined	#VALUE!	28.6674	3.54125e-05
125	Human	21.71	31.9194	2.23381e-07	Undetermined	Undetermined	#VALUE!	Undetermined	#VALUE!	Undetermined	#VALUE!	Undetermined	#VALUE!	Undetermined	#VALUE!	Undetermined	Undetermined	Undetermined	#VALUE!	Undetermined	#VALUE!	25.3012	0.000164799	Undetermined	#VALUE!	23.9483	0.000114355
126	Human	21.69	29.8101	9.57941e-07	Undetermined	Undetermined	#VALUE!	Undetermined	#VALUE!	Undetermined	#VALUE!	Undetermined	#VALUE!	Undetermined		Undetermined	Undetermined	Undetermined	#VALUE!	Undetermined	#VALUE!	31.9198	2.45366e-06	Undetermined	#VALUE!	24.2602	9.0324e-05
127	Human	20.07	28.2038	9.31095e-07	Undetermined	Undetermined	#VALUE!	Undetermined	#VALUE!	Undetermined	#VALUE!	Undetermined	#VALUE!	Undetermined	#VALUE!	Undetermined	Undetermined	Undetermined	#VALUE!	Undetermined	#VALUE!	Undetermined	#VALUE!	Undetermined	#VALUE!	22.6025	9.31205e-05
128	Human	20.66	31.5041	1.41782e-07	Undetermined	Undetermined	#VALUE!	Undetermined	#VALUE!	Undetermined	#VALUE!	Undetermined	#VALUE!	Undetermined	#VALUE!	Undetermined	Undetermined	Undetermined	#VALUE!	Undetermined	#VALUE!	32.6671	7.36557e-07	Undetermined	#VALUE!	25.9592	1.301e-05
129	Human	20.78	28.4529	1.29445e-06	Undetermined	29.3384	3.87701e-07	Undetermined	#VALUE!	Undetermined	#VALUE!	Undetermined	#VALUE!	Undetermined	#VALUE!	Undetermined	Undetermined	Undetermined	#VALUE!	32.0666	1.18281e-06	Undetermined	#VALUE!	Undetermined	#VALUE!	20.1102	0.000905735
130	Human	20.57	34.8624	1.28061e-08	Undetermined	Undetermined	#VALUE!	Undetermined	#VALUE!	Undetermined	#VALUE!	Undetermined	#VALUE!	Undetermined	#VALUE!	Undetermined	Undetermined	Undetermined	#VALUE!	Undetermined	#VALUE!	Undetermined	#VALUE!	Undetermined	#VALUE!	33.5461	5.54878e-08
131	Human	20.41	35.7891	5.99339e-09	Undetermined	Undetermined	#VALUE!	Undetermined	#VALUE!	Undetermined	#VALUE!	Undetermined	#VALUE!	Undetermined	#VALUE!	Undetermined	Undetermined	Undetermined	#VALUE!	Undetermined	#VALUE!	29.8964	3.56948e-06	Undetermined	#VALUE!	23.3389	7.01989e-05
132	Human	22.54	36.9696	1.19092e-08	Undetermined	Undetermined	#VALUE!	Undetermined	#VALUE!	Undetermined	#VALUE!	Undetermined	#VALUE!	Undetermined	#VALUE!	Undetermined	Undetermined	36.9533	3.60355e-07	Undetermined	#VALUE!	Undetermined	#VALUE!	Undetermined	#VALUE!	27.0604	2.25356e-05
133	Human	21.94	37.4406	5.60624e-09	Undetermined	Undetermined	#VALUE!	Undetermined	#VALUE!	Undetermined	#VALUE!	Undetermined	#VALUE!	Undetermined	#VALUE!	Undetermined	Undetermined	Undetermined	#VALUE!	Undetermined	#VALUE!	34.3095	6.44555e-07	Undetermined	#VALUE!	29.8127	2.08192e-06
134	Human	21.85	30.4677	6.78473e-07	Undetermined	29.621	6.76485e-07	Undetermined	#VALUE!	Undetermined	#VALUE!	Undetermined	#VALUE!	Undetermined	#VALUE!	Undetermined	Undetermined	29.7991	1.9606e-05	Undetermined	#VALUE!	Undetermined	#VALUE!	Undetermined	#VALUE!	24.4013	9.15127e-05
135	Human	21.57	26.7348	7.50314e-06	Undetermined	28.2399	1.48568e-06	Undetermined	#VALUE!	Undetermined	#VALUE!	Undetermined	#VALUE!	Undetermined	#VALUE!	Undetermined	Undetermined	29.7964	1.61049e-05	Undetermined	#VALUE!	Undetermined	#VALUE!	Undetermined	#VALUE!	25.4988	3.43915e-05
136	Human	21.96	28.9011	2.18552e-06	Undetermined	Undetermined	#VALUE!	Undetermined	#VALUE!	Undetermined	#VALUE!	Undetermined	#VALUE!	Undetermined	#VALUE!	Undetermined	Undetermined	31.4847	7.36676e-06	Undetermined	#VALUE!	33.4967	1.09408e-06	Undetermined	#VALUE!	24.9761	6.57438e-05
137	Human	21.13	32.9121	7.41418e-08	Undetermined	36.5445	2.91059e-09	Undetermined	#VALUE!	Undetermined	#VALUE!	Undetermined	#VALUE!	Undetermined	#VALUE!	Undetermined	Undetermined	Undetermined	#VALUE!	33.5898	5.65468e-07	29.7265	6.6209e-06	Undetermined	#VALUE!	23.2502	0.000124532
138	Human	21.73	32.7846	1.23969e-07	Undetermined	36.8406	3.60495e-09	Undetermined	#VALUE!	Undetermined	#VALUE!	Undetermined	#VALUE!	Undetermined	#VALUE!	Undetermined	Undetermined	Undetermined	#VALUE!	34.2992	5.46546e-07	29.5071	1.16394e-05	Undetermined	#VALUE!	23.7645	0.000132173
139	Food	14.78	Undetermined	#VALUE!	Undetermined	Undetermined	#VALUE!	Undetermined	#VALUE!	Undetermined	#VALUE!	Undetermined	#VALUE!	Undetermined	#VALUE!	Undetermined	Undetermined	Undetermined	#VALUE!	Undetermined	#VALUE!	Undetermined	#VALUE!	Undetermined	#VALUE!	Undetermined	#VALUE!
140	Food	14.27	Undetermined	#VALUE!	Undetermined	Undetermined	#VALUE!	Undetermined	#VALUE!	Undetermined	#VALUE!	Undetermined	#VALUE!	Undetermined	#VALUE!	Undetermined	Undetermined	Undetermined	#VALUE!	Undetermined	#VALUE!	Undetermined	#VALUE!	Undetermined	#VALUE!	Undetermined	#VALUE!
141	Food	27.9	Undetermined	#VALUE!	Undetermined	Undetermined	#VALUE!	Undetermined	#VALUE!	Undetermined	#VALUE!	Undetermined	#VALUE!	Undetermined	#VALUE!	Undetermined	Undetermined	Undetermined	#VALUE!	Undetermined	#VALUE!	Undetermined	#VALUE!	Undetermined	#VALUE!	37.0155	8.48973e-05
142	Food	13.72	Undetermined	#VALUE!	Undetermined	Undetermined	#VALUE!	Undetermined	#VALUE!	Undetermined	#VALUE!	Undetermined	#VALUE!	Undetermined	#VALUE!	Undetermined	Undetermined	Undetermined	#VALUE!	Undetermined	#VALUE!	Undetermined	#VALUE!	Undetermined	#VALUE!	34.6613	1.95803e-07
143	Food	15.76	Undetermined	#VALUE!	Undetermined	28.9617	1.44647e-06	Undetermined	#VALUE!	Undetermined	#VALUE!	32.9566	2.22441e-07	36.5782	7.21164e-09	Undetermined	Undetermined	29.1385	3.96351e-05	29.4195	1.87141e-05	Undetermined	#VALUE!	32.4798	9.90944e-08	25.2638	6.62185e-05
144	Food	19.89	Undetermined	#VALUE!	Undetermined	Undetermined	#VALUE!	Undetermined	#VALUE!	Undetermined	#VALUE!	Undetermined	#VALUE!	Undetermined	#VALUE!	Undetermined	Undetermined	Undetermined	#VALUE!	Undetermined	#VALUE!	Undetermined	#VALUE!	Undetermined	#VALUE!	32.9905	5.08726e-06
145	Food	15.08	37.5411	4.04657e-09	Undetermined	31.0584	2.00238e-07	Undetermined	#VALUE!	Undetermined	#VALUE!	30.6315	6.70898e-07	33.5379	3.70422e-08	Undetermined	Undetermined	Undetermined	#VALUE!	28.5094	2.08317e-05	Undetermined	#VALUE!	33.5318	2.96157e-08	24.9247	5.20505e-05
146	Food	23.12	Undetermined	#VALUE!	Undetermined	Undetermined	#VALUE!	Undetermined	#VALUE!	Undetermined	#VALUE!	Undetermined	#VALUE!	Undetermined	#VALUE!	Undetermined	Undetermined	Undetermined	#VALUE!	Undetermined	#VALUE!	Undetermined	#VALUE!	Undetermined	#VALUE!	Undetermined	#VALUE!
147	Food	20.18	Undetermined	#VALUE!	Undetermined	Undetermined	#VALUE!	Undetermined	#VALUE!	Undetermined	#VALUE!	Undetermined	#VALUE!	Undetermined	#VALUE!	Undetermined	Undetermined	Undetermined	#VALUE!	Undetermined	#VALUE!	Undetermined	#VALUE!	26.2706	0.000164824	Undetermined	#VALUE!
148	Food	14.54	Undetermined	#VALUE!	Undetermined	29.3353	4.66763e-07	Undetermined	#VALUE!	36.2451	1.29329e-08	30.6315	4.57585e-07	31.2908	1.20895e-07	Undetermined	Undetermined	Undetermined	#VALUE!	28.3929	1.5322e-05	Undetermined	#VALUE!	33.6645	1.84325e-08	32.2263	1.97673e-07
149	Food	20.71	Undetermined	#VALUE!	Undetermined	Undetermined	#VALUE!	Undetermined	#VALUE!	Undetermined	#VALUE!	Undetermined	#VALUE!	Undetermined	#VALUE!	Undetermined	Undetermined	Undetermined	#VALUE!	Undetermined	#VALUE!	Undetermined	#VALUE!	Undetermined	#VALUE!	Undetermined	#VALUE!
150	Food	21.38	Undetermined	#VALUE!	Undetermined	Undetermined	#VALUE!	Undetermined	#VALUE!	Undetermined	#VALUE!	Undetermined	#VALUE!	Undetermined	#VALUE!	Undetermined	Undetermined	Undetermined	#VALUE!	Undetermined	#VALUE!	Undetermined	#VALUE!	Undetermined	#VALUE!	Undetermined	#VALUE!
151	Food	17.76	Undetermined	#VALUE!	Undetermined	Undetermined	#VALUE!	Undetermined	#VALUE!	Undetermined	#VALUE!	Undetermined	#VALUE!	Undetermined	#VALUE!	Undetermined	Undetermined	Undetermined	#VALUE!	31.4183	2.11713e-05	Undetermined	#VALUE!	Undetermined	#VALUE!	27.842	4.3703e-05
152	Food	21.85	Undetermined	#VALUE!	Undetermined	Undetermined	#VALUE!	Undetermined	#VALUE!	Undetermined	#VALUE!	Undetermined	#VALUE!	Undetermined	#VALUE!	Undetermined	Undetermined	Undetermined	#VALUE!	Undetermined	#VALUE!	Undetermined	#VALUE!	Undetermined	#VALUE!	37.2832	9.64575e-06
153	Food	20.03	Undetermined	#VALUE!	Undetermined	Undetermined	#VALUE!	Undetermined	#VALUE!	Undetermined	#VALUE!	Undetermined	#VALUE!	Undetermined	#VALUE!	Undetermined	Undetermined	Undetermined	#VALUE!	Undetermined	#VALUE!	35.6989	6.90559e-06	Undetermined	#VALUE!	35.6827	8.28694e-07
154	Food	27.36	Undetermined	#VALUE!	Undetermined	Undetermined	#VALUE!	Undetermined	#VALUE!	Undetermined	#VALUE!	Undetermined	#VALUE!	Undetermined	#VALUE!	Undetermined	Undetermined	Undetermined	#VALUE!	Undetermined	#VALUE!	Undetermined	#VALUE!	Undetermined	#VALUE!	Undetermined	#VALUE!
155	Food	17.97	Undetermined	#VALUE!	Undetermined	31.2753	1.32962e-06	Undetermined	#VALUE!	36.3614	1.36254e-07	34.7305	3.1763e-07	Undetermined	#VALUE!	Undetermined	Undetermined	Undetermined	#VALUE!	Undetermined	#VALUE!	Undetermined	#VALUE!	Undetermined	#VALUE!	30.1285	9.9818e-06
156	Food	16.99	33.3984	2.81065e-07	Undetermined	29.7607	1.95584e-06	Undetermined	#VALUE!	Undetermined	#VALUE!	32.5515	7.01025e-07	36.1108	2.38776e-08	Undetermined	Undetermined	29.6042	7.07614e-05	34.7392	1.42962e-06	Undetermined	#VALUE!	Undetermined	#VALUE!	27.8725	2.47805e-05
157	Food	18.63	Undetermined	#VALUE!	Undetermined	32.6387	8.02634e-07	Undetermined	#VALUE!	Undetermined	#VALUE!	34.5502	5.73359e-07	Undetermined	#VALUE!	Undetermined	Undetermined	Undetermined	#VALUE!	Undetermined	#VALUE!	Undetermined	#VALUE!	Undetermined	#VALUE!	33.3891	1.56906e-06
158	Food	15.51	Undetermined	#VALUE!	Undetermined	Undetermined	#VALUE!	Undetermined	#VALUE!	Undetermined	#VALUE!	Undetermined	#VALUE!	Undetermined	#VALUE!	Undetermined	Undetermined	Undetermined	#VALUE!	Undetermined	#VALUE!	Undetermined	#VALUE!	Undetermined	#VALUE!	30.0336	1.86829e-06
159	Food	17.65	Undetermined	#VALUE!	Undetermined	Undetermined	#VALUE!	Undetermined	#VALUE!	Undetermined	#VALUE!	Undetermined	#VALUE!	Undetermined	#VALUE!	Undetermined	Undetermined	Undetermined	#VALUE!	Undetermined	#VALUE!	Undetermined	#VALUE!	Undetermined	#VALUE!	36.2832	9.04575e-06
160	Food	19.72	Undetermined	#VALUE!	Undetermined	Undetermined	#VALUE!	Undetermined	#VALUE!	Undetermined	#VALUE!	Undetermined	#VALUE!	Undetermined	#VALUE!	Undetermined	Undetermined	Undetermined	#VALUE!	Undetermined	#VALUE!	Undetermined	#VALUE!	Undetermined	#VALUE!	35.7922	6.15402e-06
161	Food	18.14	Undetermined	#VALUE!	Undetermined	Undetermined	#VALUE!	Undetermined	#VALUE!	Undetermined	#VALUE!	Undetermined	#VALUE!	Undetermined	#VALUE!	Undetermined	Undetermined	Undetermined	#VALUE!	Undetermined	#VALUE!	Undetermined	#VALUE!	Undetermined	#VALUE!	Undetermined	#VALUE!
162	Food	22.27	Undetermined	#VALUE!	Undetermined	Undetermined	#VALUE!	Undetermined	#VALUE!	Undetermined	#VALUE!	Undetermined	#VALUE!	Undetermined	#VALUE!	Undetermined	Undetermined	Undetermined	#VALUE!	Undetermined	#VALUE!	Undetermined	#VALUE!	Undetermined	#VALUE!	Undetermined	#VALUE!
163	Food	14.25	35.0439	1.28086e-08	Undetermined	Undetermined	#VALUE!	Undetermined	#VALUE!	Undetermined	#VALUE!	Undetermined	#VALUE!	Undetermined	#VALUE!	Undetermined	Undetermined	Undetermined	#VALUE!	29.4437	6.31894e-06	Undetermined	#VALUE!	Undetermined	#VALUE!	22.8935	0.000122487
164	Food	14.58	Undetermined	#VALUE!	Undetermined	Undetermined	#VALUE!	Undetermined	#VALUE!	Undetermined	#VALUE!	Undetermined	#VALUE!	Undetermined	#VALUE!	Undetermined	Undetermined	Undetermined	#VALUE!	Undetermined	#VALUE!	Undetermined	#VALUE!	Undetermined	#VALUE!	29.4181	1.49719e-06
165	Food	13.9	Undetermined	#VALUE!	Undetermined	Undetermined	#VALUE!	Undetermined	#VALUE!	Undetermined	#VALUE!	Undetermined	#VALUE!	Undetermined	#VALUE!	Undetermined	Undetermined	Undetermined	#VALUE!	Undetermined	#VALUE!	Undetermined	#VALUE!	Undetermined	#VALUE!	37.0585	2.29153e-09
166	Food	17.98	Undetermined	#VALUE!	Undetermined	38.3874	8.3885e-09	Undetermined	#VALUE!	Undetermined	#VALUE!	Undetermined	#VALUE!	Undetermined	#VALUE!	Undetermined	Undetermined	Undetermined	#VALUE!	30.9364	3.38003e-05	Undetermined	#VALUE!	Undetermined	#VALUE!	29.4829	1.59077e-05
167	Food	13.59	Undetermined	#VALUE!	Undetermined	36.6279	1.3114e-09	Undetermined	#VALUE!	Undetermined	#VALUE!	34.3756	1.8159e-08	Undetermined	#VALUE!	Undetermined	Undetermined	Undetermined	#VALUE!	25.8825	3.96885e-05	Undetermined	#VALUE!	Undetermined	#VALUE!	23.2877	5.79789e-05
168	Food	18.33	Undetermined	#VALUE!	Undetermined	Undetermined	#VALUE!	Undetermined	#VALUE!	Undetermined	#VALUE!	Undetermined	#VALUE!	Undetermined	#VALUE!	Undetermined	Undetermined	Undetermined	#VALUE!	35.8858	1.75901e-06	Undetermined	#VALUE!	Undetermined	#VALUE!	32.4597	2.45612e-06
169	Food	15.93	Undetermined	#VALUE!	Undetermined	36.8267	5.974e-09	Undetermined	#VALUE!	Undetermined	#VALUE!	Undetermined	#VALUE!	Undetermined	#VALUE!	Undetermined	Undetermined	Undetermined	#VALUE!	Undetermined	#VALUE!	Undetermined	#VALUE!	Undetermined	#VALUE!	36.5815	2.39393e-08
170	Food	18.43	Undetermined	#VALUE!	Undetermined	Undetermined	#VALUE!	Undetermined	#VALUE!	Undetermined	#VALUE!	Undetermined	#VALUE!	Undetermined	#VALUE!	Undetermined	Undetermined	Undetermined	#VALUE!	34.6131	4.30354e-06	Undetermined	#VALUE!	Undetermined	#VALUE!	30.3557	1.17659e-05
171	Food	12.72	Undetermined	#VALUE!	Undetermined	Undetermined	#VALUE!	Undetermined	#VALUE!	Undetermined	#VALUE!	Undetermined	#VALUE!	Undetermined	#VALUE!	Undetermined	Undetermined	Undetermined	#VALUE!	Undetermined	#VALUE!	Undetermined	#VALUE!	Undetermined	#VALUE!	24.0166	1.86414e-05
172	Food	16.28	Undetermined	#VALUE!	Undetermined	35.4976	1.97559e-08	Undetermined	#VALUE!	Undetermined	#VALUE!	Undetermined	#VALUE!	Undetermined	#VALUE!	Undetermined	Undetermined	Undetermined	#VALUE!	Undetermined	#VALUE!	Undetermined	#VALUE!	Undetermined	#VALUE!	29.0762	6.36799e-06
173	Food	12.76	Undetermined	#VALUE!	Undetermined	30.1274	7.51542e-08	Undetermined	#VALUE!	Undetermined	#VALUE!	Undetermined	#VALUE!	28.2958	2.75941e-07	Undetermined	Undetermined	Undetermined	#VALUE!	26.6048	1.38097e-05	Undetermined	#VALUE!	29.9457	6.79503e-08	23.0848	3.71939e-05
174	Food	18.09	Undetermined	#VALUE!	Undetermined	Undetermined	#VALUE!	Undetermined	#VALUE!	Undetermined	#VALUE!	Undetermined	#VALUE!	Undetermined	#VALUE!	Undetermined	Undetermined	Undetermined	#VALUE!	36.156	1.2458e-06	Undetermined	#VALUE!	Undetermined	#VALUE!	34.9658	3.48879e-07
175	Food	17.1	Undetermined	#VALUE!	Undetermined	Undetermined	#VALUE!	Undetermined	#VALUE!	Undetermined	#VALUE!	Undetermined	#VALUE!	Undetermined	#VALUE!	Undetermined	Undetermined	Undetermined	#VALUE!	Undetermined	#VALUE!	Undetermined	#VALUE!	Undetermined	#VALUE!	37.0204	2.27352e-08
176	Food	28.11	Undetermined	#VALUE!	Undetermined	Undetermined	#VALUE!	Undetermined	#VALUE!	Undetermined	#VALUE!	Undetermined	#VALUE!	Undetermined	#VALUE!	Undetermined	Undetermined	Undetermined	#VALUE!	Undetermined	#VALUE!	Undetermined	#VALUE!	Undetermined	#VALUE!	33.3582	0.0132631
177	Food	14.45	35.0244	1.49605e-08	Undetermined	27.9249	1.19758e-06	Undetermined	#VALUE!	Undetermined	#VALUE!	31.2449	2.82539e-07	30.784	1.61457e-07	Undetermined	Undetermined	29.067	1.63831e-05	Undetermined	#VALUE!	Undetermined	#VALUE!	33.8724	1.49826e-08	22.9831	0.000132431
178	Food	14.67	Undetermined	#VALUE!	Undetermined	Undetermined	#VALUE!	Undetermined	#VALUE!	Undetermined	#VALUE!	Undetermined	#VALUE!	Undetermined	#VALUE!	Undetermined	Undetermined	Undetermined	#VALUE!	Undetermined	#VALUE!	Undetermined	#VALUE!	Undetermined	#VALUE!	32.6831	1.56649e-07
179	Food	17.98	Undetermined	#VALUE!	Undetermined	Undetermined	#VALUE!	Undetermined	#VALUE!	Undetermined	#VALUE!	Undetermined	#VALUE!	Undetermined	#VALUE!	Undetermined	Undetermined	Undetermined	#VALUE!	Undetermined	#VALUE!	Undetermined	#VALUE!	Undetermined	#VALUE!	32.3115	2.1296e-06
180	Food	17.87	Undetermined	#VALUE!	Undetermined	Undetermined	#VALUE!	Undetermined	#VALUE!	Undetermined	#VALUE!	Undetermined	#VALUE!	Undetermined	#VALUE!	Undetermined	Undetermined	Undetermined	#VALUE!	34.8756	2.44166e-06	Undetermined	#VALUE!	Undetermined	#VALUE!	29.0435	2.011e-05
181	Food	16.21	Undetermined	#VALUE!	Undetermined	31.0526	4.47805e-07	Undetermined	#VALUE!	Undetermined	#VALUE!	Undetermined	#VALUE!	Undetermined	#VALUE!	Undetermined	Undetermined	Undetermined	#VALUE!	31.5354	6.54355e-06	32.8776	2.75305e-06	Undetermined	#VALUE!	27.7898	1.51218e-05
182	Food	24.77	Undetermined	#VALUE!	Undetermined	Undetermined	#VALUE!	Undetermined	#VALUE!	Undetermined	#VALUE!	Undetermined	#VALUE!	Undetermined	#VALUE!	Undetermined	Undetermined	Undetermined	#VALUE!	Undetermined	#VALUE!	Undetermined	#VALUE!	Undetermined	#VALUE!	Undetermined	#VALUE!
183	Food	24.22	Undetermined	#VALUE!	Undetermined	Undetermined	#VALUE!	Undetermined	#VALUE!	Undetermined	#VALUE!	Undetermined	#VALUE!	Undetermined	#VALUE!	Undetermined	Undetermined	Undetermined	#VALUE!	Undetermined	#VALUE!	Undetermined	#VALUE!	Undetermined	#VALUE!	37.0361	2.12272e-05
184	Food	14.57	Undetermined	#VALUE!	Undetermined	29.2968	4.90087e-07	Undetermined	#VALUE!	Undetermined	#VALUE!	Undetermined	#VALUE!	Undetermined	#VALUE!	Undetermined	Undetermined	Undetermined	#VALUE!	Undetermined	#VALUE!	Undetermined	#VALUE!	Undetermined	#VALUE!	30.683	6.04872e-07
185	Food	26.24	Undetermined	#VALUE!	Undetermined	Undetermined	#VALUE!	Undetermined	#VALUE!	Undetermined	#VALUE!	Undetermined	#VALUE!	Undetermined	#VALUE!	Undetermined	Undetermined	Undetermined	#VALUE!	Undetermined	#VALUE!	Undetermined	#VALUE!	Undetermined	#VALUE!	Undetermined	#VALUE!
186	Food	15.8	Undetermined	#VALUE!	Undetermined	Undetermined	#VALUE!	Undetermined	#VALUE!	Undetermined	#VALUE!	Undetermined	#VALUE!	Undetermined	#VALUE!	Undetermined	Undetermined	Undetermined	#VALUE!	33.6538	1.242e-06	Undetermined	#VALUE!	Undetermined	#VALUE!	28.005	9.70471e-06
187	Food	12.2	Undetermined	#VALUE!	Undetermined	Undetermined	#VALUE!	Undetermined	#VALUE!	Undetermined	#VALUE!	Undetermined	#VALUE!	Undetermined	#VALUE!	Undetermined	Undetermined	Undetermined	#VALUE!	Undetermined	#VALUE!	Undetermined	#VALUE!	Undetermined	#VALUE!	30.0079	1.82275e-07
188	Food	16.31	37.0028	1.40785e-08	Undetermined	38.8549	1.84047e-09	Undetermined	#VALUE!	Undetermined	#VALUE!	33.9003	1.72569e-07	Undetermined	#VALUE!	Undetermined	Undetermined	Undetermined	#VALUE!	Undetermined	#VALUE!	Undetermined	#VALUE!	Undetermined	#VALUE!	30.9418	1.72684e-06
189	Food	19.01	Undetermined	#VALUE!	Undetermined	Undetermined	#VALUE!	Undetermined	#VALUE!	Undetermined	#VALUE!	Undetermined	#VALUE!	Undetermined	#VALUE!	Undetermined	Undetermined	34.7556	0.00011716	Undetermined	#VALUE!	Undetermined	#VALUE!	Undetermined	#VALUE!	34.7817	7.63228e-06
190	Food	21.02	Undetermined	#VALUE!	Undetermined	Undetermined	#VALUE!	Undetermined	#VALUE!	Undetermined	#VALUE!	Undetermined	#VALUE!	Undetermined	#VALUE!	Undetermined	Undetermined	Undetermined	#VALUE!	Undetermined	#VALUE!	Undetermined	#VALUE!	Undetermined	#VALUE!	32.1948	1.9948e-05
191	Food	16.28	Undetermined	#VALUE!	Undetermined	Undetermined	#VALUE!	Undetermined	#VALUE!	Undetermined	#VALUE!	Undetermined	#VALUE!	Undetermined	#VALUE!	Undetermined	Undetermined	Undetermined	#VALUE!	Undetermined	#VALUE!	Undetermined	#VALUE!	Undetermined	#VALUE!	Undetermined	#VALUE!
192	Food	18.4	Undetermined	#VALUE!	Undetermined	34.654	1.61975e-07	Undetermined	#VALUE!	Undetermined	#VALUE!	Undetermined	#VALUE!	Undetermined	#VALUE!	Undetermined	Undetermined	Undetermined	#VALUE!	31.2782	3.64831e-05	Undetermined	#VALUE!	35.2276	9.66252e-08	28.2915	4.99692e-05
193	Food	17.17	Undetermined	#VALUE!	Undetermined	Undetermined	#VALUE!	Undetermined	#VALUE!	Undetermined	#VALUE!	Undetermined	#VALUE!	Undetermined	#VALUE!	Undetermined	Undetermined	Undetermined	#VALUE!	Undetermined	#VALUE!	Undetermined	#VALUE!	Undetermined	#VALUE!	Undetermined	#VALUE!
194	Food	23.96	Undetermined	#VALUE!	Undetermined	Undetermined	#VALUE!	Undetermined	#VALUE!	Undetermined	#VALUE!	Undetermined	#VALUE!	Undetermined	#VALUE!	Undetermined	Undetermined	Undetermined	#VALUE!	Undetermined	#VALUE!	Undetermined	#VALUE!	Undetermined	#VALUE!	Undetermined	#VALUE!
195	Food	15.21	34.0106	5.19657e-08	Undetermined	28.6866	1.19196e-06	36.298	2.42257e-08	Undetermined	#VALUE!	Undetermined	#VALUE!	Undetermined	#VALUE!	Undetermined	Undetermined	Undetermined	#VALUE!	29.2385	1.42488e-05	Undetermined	#VALUE!	32.3118	7.53588e-08	25.8605	2.93437e-05
196	Food	15.56	Undetermined	#VALUE!	Undetermined	Undetermined	#VALUE!	Undetermined	#VALUE!	Undetermined	#VALUE!	Undetermined	#VALUE!	Undetermined	#VALUE!	Undetermined	Undetermined	Undetermined	#VALUE!	Undetermined	#VALUE!	Undetermined	#VALUE!	Undetermined	#VALUE!	29.0017	4.03115e-06
197	Food	17.63	Undetermined	#VALUE!	Undetermined	Undetermined	#VALUE!	Undetermined	#VALUE!	Undetermined	#VALUE!	Undetermined	#VALUE!	Undetermined	#VALUE!	Undetermined	Undetermined	Undetermined	#VALUE!	Undetermined	#VALUE!	Undetermined	#VALUE!	Undetermined	#VALUE!	25.7632	0.000174706
198	Food	19.79	Undetermined	#VALUE!	Undetermined	Undetermined	#VALUE!	Undetermined	#VALUE!	Undetermined	#VALUE!	Undetermined	#VALUE!	Undetermined	#VALUE!	Undetermined	Undetermined	Undetermined	#VALUE!	Undetermined	#VALUE!	Undetermined	#VALUE!	Undetermined	#VALUE!	37.9721	6.74453e-07
199	Food	20.27	Undetermined	#VALUE!	Undetermined	Undetermined	#VALUE!	Undetermined	#VALUE!	Undetermined	#VALUE!	Undetermined	#VALUE!	Undetermined	#VALUE!	Undetermined	Undetermined	Undetermined	#VALUE!	Undetermined	#VALUE!	Undetermined	#VALUE!	Undetermined	#VALUE!	36.2029	6.7865e-07
200	Food	14.34	31.6519	1.45174e-07	Undetermined	27.4158	1.59285e-06	Undetermined	#VALUE!	37.1386	6.27018e-09	Undetermined	#VALUE!	Undetermined	#VALUE!	Undetermined	Undetermined	28.6368	1.98463e-05	Undetermined	#VALUE!	Undetermined	#VALUE!	Undetermined	#VALUE!	23.8631	6.5529e-05
201	Food	15.89	37.4216	7.80762e-09	Undetermined	Undetermined	#VALUE!	Undetermined	#VALUE!	Undetermined	#VALUE!	Undetermined	#VALUE!	Undetermined	#VALUE!	Undetermined	Undetermined	Undetermined	#VALUE!	Undetermined	#VALUE!	Undetermined	#VALUE!	Undetermined	#VALUE!	26.111	3.97584e-05
202	Food	26.97	37.7612	1.37743e-05	34.7831	Undetermined	#VALUE!	Undetermined	#VALUE!	Undetermined	#VALUE!	Undetermined	#VALUE!	Undetermined	#VALUE!	Undetermined	Undetermined	Undetermined	#VALUE!	Undetermined	#VALUE!	Undetermined	#VALUE!	Undetermined	#VALUE!	33.4128	0.000568798
203	Food	20.42	Undetermined	#VALUE!	Undetermined	31.8064	5.16665e-06	Undetermined	#VALUE!	Undetermined	#VALUE!	33.2129	5.07483e-06	Undetermined	#VALUE!	Undetermined	Undetermined	Undetermined	#VALUE!	Undetermined	#VALUE!	Undetermined	#VALUE!	Undetermined	#VALUE!	29.1938	0.000110098
204	Food	19.98	Undetermined	#VALUE!	Undetermined	Undetermined	#VALUE!	Undetermined	#VALUE!	Undetermined	#VALUE!	Undetermined	#VALUE!	Undetermined	#VALUE!	Undetermined	Undetermined	Undetermined	#VALUE!	Undetermined	#VALUE!	Undetermined	#VALUE!	Undetermined	#VALUE!	37.9397	1.60763e-06
205	Food	25.82	Undetermined	#VALUE!	Undetermined	33.7473	5.94051e-05	Undetermined	#VALUE!	Undetermined	#VALUE!	Undetermined	#VALUE!	Undetermined	#VALUE!	Undetermined	Undetermined	Undetermined	#VALUE!	Undetermined	#VALUE!	Undetermined	#VALUE!	35.0639	2.07792e-05	35.6979	4.96092e-05
206	Food	19.81	Undetermined	#VALUE!	Undetermined	Undetermined	#VALUE!	Undetermined	#VALUE!	Undetermined	#VALUE!	Undetermined	#VALUE!	Undetermined	#VALUE!	Undetermined	Undetermined	Undetermined	#VALUE!	Undetermined	#VALUE!	Undetermined	#VALUE!	Undetermined	#VALUE!	36.3755	4.33303e-07
207	Food	17.99	Undetermined	#VALUE!	Undetermined	Undetermined	#VALUE!	Undetermined	#VALUE!	Undetermined	#VALUE!	Undetermined	#VALUE!	Undetermined	#VALUE!	Undetermined	Undetermined	Undetermined	#VALUE!	Undetermined	#VALUE!	Undetermined	#VALUE!	Undetermined	#VALUE!	Undetermined	#VALUE!
208	Food	20.68	37.4797	2.23393e-06	Undetermined	Undetermined	#VALUE!	Undetermined	#VALUE!	Undetermined	#VALUE!	Undetermined	#VALUE!	Undetermined	#VALUE!	Undetermined	Undetermined	Undetermined	#VALUE!	Undetermined	#VALUE!	Undetermined	#VALUE!	Undetermined	#VALUE!	37.6509	1.59234e-06
209	Food	23.53	Undetermined	#VALUE!	Undetermined	Undetermined	#VALUE!	Undetermined	#VALUE!	Undetermined	#VALUE!	Undetermined	#VALUE!	Undetermined	#VALUE!	Undetermined	Undetermined	Undetermined	#VALUE!	Undetermined	#VALUE!	Undetermined	#VALUE!	Undetermined	#VALUE!	37.033	2.14596e-05
210	Food	22.06	Undetermined	#VALUE!	Undetermined	Undetermined	#VALUE!	Undetermined	#VALUE!	Undetermined	#VALUE!	Undetermined	#VALUE!	Undetermined	#VALUE!	Undetermined	Undetermined	Undetermined	#VALUE!	Undetermined	#VALUE!	Undetermined	#VALUE!	Undetermined	#VALUE!	37.0365	6.55264e-06
211	Food	20.63	Undetermined	#VALUE!	Undetermined	Undetermined	#VALUE!	Undetermined	#VALUE!	Undetermined	#VALUE!	Undetermined	#VALUE!	Undetermined	#VALUE!	Undetermined	Undetermined	Undetermined	#VALUE!	Undetermined	#VALUE!	Undetermined	#VALUE!	Undetermined	#VALUE!	37.6751	3.07544e-06
212	Food	25.89	Undetermined	#VALUE!	Undetermined	Undetermined	#VALUE!	Undetermined	#VALUE!	Undetermined	#VALUE!	Undetermined	#VALUE!	Undetermined	#VALUE!	Undetermined	Undetermined	Undetermined	#VALUE!	Undetermined	#VALUE!	Undetermined	#VALUE!	Undetermined	#VALUE!	Undetermined	#VALUE!
213	Food	18.66	Undetermined	#VALUE!	Undetermined	37.3465	2.85364e-08	Undetermined	#VALUE!	Undetermined	#VALUE!	Undetermined	#VALUE!	Undetermined	#VALUE!	Undetermined	Undetermined	Undetermined	#VALUE!	Undetermined	#VALUE!	Undetermined	#VALUE!	Undetermined	#VALUE!	33.4469	1.5383e-06
214	Water	22.52	Undetermined	#VALUE!	Undetermined	Undetermined	#VALUE!	Undetermined	#VALUE!	Undetermined	#VALUE!	Undetermined	#VALUE!	Undetermined	#VALUE!	Undetermined	Undetermined	Undetermined	#VALUE!	Undetermined	#VALUE!	Undetermined	#VALUE!	Undetermined	#VALUE!	Undetermined	#VALUE!
215	Water	22.06	Undetermined	#VALUE!	Undetermined	Undetermined	#VALUE!	Undetermined	#VALUE!	Undetermined	#VALUE!	Undetermined	#VALUE!	Undetermined	#VALUE!	Undetermined	Undetermined	Undetermined	#VALUE!	Undetermined	#VALUE!	Undetermined	#VALUE!	Undetermined	#VALUE!	37.4847	4.76455e-06
216	Water	19.54	Undetermined	#VALUE!	Undetermined	Undetermined	#VALUE!	Undetermined	#VALUE!	Undetermined	#VALUE!	Undetermined	#VALUE!	Undetermined	#VALUE!	Undetermined	Undetermined	Undetermined	#VALUE!	Undetermined	#VALUE!	Undetermined	#VALUE!	Undetermined	#VALUE!	Undetermined	#VALUE!
217	Water	21.7	Undetermined	#VALUE!	Undetermined	Undetermined	#VALUE!	Undetermined	#VALUE!	Undetermined	#VALUE!	Undetermined	#VALUE!	Undetermined	#VALUE!	Undetermined	Undetermined	Undetermined	#VALUE!	Undetermined	#VALUE!	Undetermined	#VALUE!	Undetermined	#VALUE!	Undetermined	#VALUE!
218	Water	16.3	Undetermined	#VALUE!	Undetermined	31.4874	3.50025e-06	Undetermined	#VALUE!	37.2063	2.40608e-07	37.3658	8.15067e-08	36.9806	7.98843e-08	Undetermined	Undetermined	Undetermined	#VALUE!	Undetermined	#VALUE!	Undetermined	#VALUE!	32.0868	1.90554e-06	29.2996	5.51049e-05
219	Water	16.73	Undetermined	#VALUE!	Undetermined	35.8476	2.11717e-07	Undetermined	#VALUE!	Undetermined	#VALUE!	37.2743	2.32717e-07	Undetermined	#VALUE!	Undetermined	Undetermined	33.758	4.35275e-05	Undetermined	#VALUE!	Undetermined	#VALUE!	Undetermined	#VALUE!	28.4943	0.000132473
220	Water	18.35	Undetermined	#VALUE!	Undetermined	29.1948	7.67624e-05	Undetermined	#VALUE!	28.8994	0.000230656	34.2443	5.79258e-06	Undetermined	#VALUE!	Undetermined	Undetermined	32.7437	0.000259107	Undetermined	#VALUE!	Undetermined	#VALUE!	35.3135	8.78908e-07	27.9245	0.000626044
221	Water	19.7	Undetermined	#VALUE!	Undetermined	Undetermined	#VALUE!	Undetermined	#VALUE!	Undetermined	#VALUE!	Undetermined	#VALUE!	Undetermined	#VALUE!	Undetermined	Undetermined	Undetermined	#VALUE!	Undetermined	#VALUE!	Undetermined	#VALUE!	Undetermined	#VALUE!	34.593	1.42318e-05
222	Water	19.36	Undetermined	#VALUE!	Undetermined	Undetermined	#VALUE!	Undetermined	#VALUE!	Undetermined	#VALUE!	30.5385	0.000148372	Undetermined	#VALUE!	Undetermined	Undetermined	Undetermined	#VALUE!	Undetermined	#VALUE!	Undetermined	#VALUE!	36.5005	1.1569e-05	31.9065	7.55157e-05
223	Water	21.62	Undetermined	#VALUE!	Undetermined	Undetermined	#VALUE!	Undetermined	#VALUE!	Undetermined	#VALUE!	Undetermined	#VALUE!	Undetermined	#VALUE!	Undetermined	Undetermined	Undetermined	#VALUE!	Undetermined	#VALUE!	Undetermined	#VALUE!	Undetermined	#VALUE!	Undetermined	#VALUE!
224	Water	18.2	Undetermined	#VALUE!	Undetermined	Undetermined	#VALUE!	Undetermined	#VALUE!	Undetermined	#VALUE!	28.4906	0.000263607	Undetermined	#VALUE!	Undetermined	Undetermined	Undetermined	#VALUE!	Undetermined	#VALUE!	Undetermined	#VALUE!	Undetermined	#VALUE!	Undetermined	#VALUE!
225	Water	17.82	Undetermined	#VALUE!	Undetermined	Undetermined	#VALUE!	Undetermined	#VALUE!	Undetermined	#VALUE!	Undetermined	#VALUE!	Undetermined	#VALUE!	Undetermined	Undetermined	Undetermined	#VALUE!	Undetermined	#VALUE!	Undetermined	#VALUE!	Undetermined	#VALUE!	32.6449	1.50015e-05
226	Water	22.9	Undetermined	#VALUE!	Undetermined	Undetermined	#VALUE!	Undetermined	#VALUE!	Undetermined	#VALUE!	Undetermined	#VALUE!	Undetermined	#VALUE!	Undetermined	Undetermined	Undetermined	#VALUE!	Undetermined	#VALUE!	Undetermined	#VALUE!	Undetermined	#VALUE!	38.0663	1.16333e-05
227	Water	23.67	Undetermined	#VALUE!	Undetermined	Undetermined	#VALUE!	Undetermined	#VALUE!	Undetermined	#VALUE!	Undetermined	#VALUE!	Undetermined	#VALUE!	Undetermined	Undetermined	Undetermined	#VALUE!	Undetermined	#VALUE!	Undetermined	#VALUE!	Undetermined	#VALUE!	Undetermined	#VALUE!
228	Water	24.01	Undetermined	#VALUE!	Undetermined	Undetermined	#VALUE!	Undetermined	#VALUE!	Undetermined	#VALUE!	Undetermined	#VALUE!	Undetermined	#VALUE!	Undetermined	Undetermined	Undetermined	#VALUE!	Undetermined	#VALUE!	Undetermined	#VALUE!	Undetermined	#VALUE!	Undetermined	#VALUE!
229	Water	22.1	Undetermined	#VALUE!	Undetermined	Undetermined	#VALUE!	Undetermined	#VALUE!	Undetermined	#VALUE!	Undetermined	#VALUE!	Undetermined	#VALUE!	Undetermined	Undetermined	Undetermined	#VALUE!	Undetermined	#VALUE!	Undetermined	#VALUE!	Undetermined	#VALUE!	Undetermined	#VALUE!
230	Water	22.57	Undetermined	#VALUE!	Undetermined	Undetermined	#VALUE!	Undetermined	#VALUE!	Undetermined	#VALUE!	Undetermined	#VALUE!	Undetermined	#VALUE!	Undetermined	Undetermined	Undetermined	#VALUE!	Undetermined	#VALUE!	Undetermined	#VALUE!	Undetermined	#VALUE!	Undetermined	#VALUE!
231	Water	21.4	Undetermined	#VALUE!	Undetermined	Undetermined	#VALUE!	Undetermined	#VALUE!	Undetermined	#VALUE!	37.3299	3.09993e-06	Undetermined	#VALUE!	Undetermined	Undetermined	Undetermined	#VALUE!	Undetermined	#VALUE!	Undetermined	#VALUE!	Undetermined	#VALUE!	37.752	2.46821e-06
232	Water	21.35	Undetermined	#VALUE!	Undetermined	Undetermined	#VALUE!	Undetermined	#VALUE!	Undetermined	#VALUE!	Undetermined	#VALUE!	Undetermined	#VALUE!	Undetermined	Undetermined	Undetermined	#VALUE!	Undetermined	#VALUE!	Undetermined	#VALUE!	Undetermined	#VALUE!	Undetermined	#VALUE!
233	Water	21.14	Undetermined	#VALUE!	Undetermined	Undetermined	#VALUE!	Undetermined	#VALUE!	Undetermined	#VALUE!	36.4142	9.52321e-06	Undetermined	#VALUE!	Undetermined	Undetermined	Undetermined	#VALUE!	Undetermined	#VALUE!	Undetermined	#VALUE!	Undetermined	#VALUE!	Undetermined	#VALUE!
234	Water	21.14	Undetermined	#VALUE!	Undetermined	Undetermined	#VALUE!	Undetermined	#VALUE!	Undetermined	#VALUE!	37.1497	5.76661e-06	Undetermined	#VALUE!	Undetermined	Undetermined	Undetermined	#VALUE!	Undetermined	#VALUE!	Undetermined	#VALUE!	36.244	1.25697e-05	Undetermined	#VALUE!
235	Water	23.83	Undetermined	#VALUE!	Undetermined	Undetermined	#VALUE!	Undetermined	#VALUE!	Undetermined	#VALUE!	Undetermined	#VALUE!	Undetermined	#VALUE!	Undetermined	Undetermined	Undetermined	#VALUE!	Undetermined	#VALUE!	Undetermined	#VALUE!	Undetermined	#VALUE!	Undetermined	#VALUE!
236	Water	20.07	Undetermined	#VALUE!	Undetermined	Undetermined	#VALUE!	Undetermined	#VALUE!	Undetermined	#VALUE!	37.3033	2.43293e-06	Undetermined	#VALUE!	Undetermined	Undetermined	Undetermined	#VALUE!	Undetermined	#VALUE!	Undetermined	#VALUE!	Undetermined	#VALUE!	36.1076	6.30234e-06
237	Water	23.88	Undetermined	#VALUE!	Undetermined	Undetermined	#VALUE!	Undetermined	#VALUE!	Undetermined	#VALUE!	Undetermined	#VALUE!	Undetermined	#VALUE!	Undetermined	Undetermined	Undetermined	#VALUE!	Undetermined	#VALUE!	Undetermined	#VALUE!	Undetermined	#VALUE!	38.2031	2.11377e-05
238	Water	21.06	Undetermined	#VALUE!	Undetermined	Undetermined	#VALUE!	Undetermined	#VALUE!	Undetermined	#VALUE!	Undetermined	#VALUE!	Undetermined	#VALUE!	Undetermined	Undetermined	Undetermined	#VALUE!	Undetermined	#VALUE!	Undetermined	#VALUE!	Undetermined	#VALUE!	Undetermined	#VALUE!
239	Water	21.17	Undetermined	#VALUE!	Undetermined	Undetermined	#VALUE!	Undetermined	#VALUE!	Undetermined	#VALUE!	Undetermined	#VALUE!	Undetermined	#VALUE!	Undetermined	Undetermined	Undetermined	#VALUE!	Undetermined	#VALUE!	Undetermined	#VALUE!	Undetermined	#VALUE!	Undetermined	#VALUE!
240	Water	20.62	Undetermined	#VALUE!	Undetermined	Undetermined	#VALUE!	Undetermined	#VALUE!	Undetermined	#VALUE!	Undetermined	#VALUE!	Undetermined	#VALUE!	Undetermined	Undetermined	Undetermined	#VALUE!	Undetermined	#VALUE!	Undetermined	#VALUE!	Undetermined	#VALUE!	38.2996	1.95898e-06
241	Water	21.02	Undetermined	#VALUE!	Undetermined	Undetermined	#VALUE!	Undetermined	#VALUE!	Undetermined	#VALUE!	Undetermined	#VALUE!	Undetermined	#VALUE!	Undetermined	Undetermined	Undetermined	#VALUE!	Undetermined	#VALUE!	Undetermined	#VALUE!	Undetermined	#VALUE!	Undetermined	#VALUE!
242	Water	19.79	Undetermined	#VALUE!	Undetermined	Undetermined	#VALUE!	Undetermined	#VALUE!	Undetermined	#VALUE!	Undetermined	#VALUE!	Undetermined	#VALUE!	Undetermined	Undetermined	Undetermined	#VALUE!	Undetermined	#VALUE!	Undetermined	#VALUE!	Undetermined	#VALUE!	33.8337	2.60236e-05
243	Water	18.98	Undetermined	#VALUE!	Undetermined	Undetermined	#VALUE!	Undetermined	#VALUE!	Undetermined	#VALUE!	37.2085	6.06143e-07	Undetermined	#VALUE!	Undetermined	Undetermined	Undetermined	#VALUE!	Undetermined	#VALUE!	Undetermined	#VALUE!	Undetermined	#VALUE!	32.2064	4.66129e-05
244	Water	20.48	Undetermined	#VALUE!	Undetermined	Undetermined	#VALUE!	Undetermined	#VALUE!	Undetermined	#VALUE!	Undetermined	#VALUE!	Undetermined	#VALUE!	Undetermined	Undetermined	Undetermined	#VALUE!	Undetermined	#VALUE!	Undetermined	#VALUE!	Undetermined	#VALUE!	Undetermined	#VALUE!
245	Water	20.76	Undetermined	#VALUE!	Undetermined	Undetermined	#VALUE!	Undetermined	#VALUE!	Undetermined	#VALUE!	Undetermined	#VALUE!	Undetermined	#VALUE!	Undetermined	Undetermined	Undetermined	#VALUE!	Undetermined	#VALUE!	Undetermined	#VALUE!	Undetermined	#VALUE!	Undetermined	#VALUE!
246	Water	22.1	Undetermined	#VALUE!	Undetermined	Undetermined	#VALUE!	Undetermined	#VALUE!	Undetermined	#VALUE!	Undetermined	#VALUE!	Undetermined	#VALUE!	Undetermined	Undetermined	Undetermined	#VALUE!	Undetermined	#VALUE!	Undetermined	#VALUE!	Undetermined	#VALUE!	Undetermined	#VALUE!
247	Water	20.7	Undetermined	#VALUE!	Undetermined	34.9055	6.90838e-06	Undetermined	#VALUE!	Undetermined	#VALUE!	Undetermined	#VALUE!	Undetermined	#VALUE!	Undetermined	Undetermined	Undetermined	#VALUE!	Undetermined	#VALUE!	Undetermined	#VALUE!	Undetermined	#VALUE!	37.3396	2.01511e-06
248	Water	20.72	Undetermined	#VALUE!	Undetermined	Undetermined	#VALUE!	Undetermined	#VALUE!	Undetermined	#VALUE!	Undetermined	#VALUE!	Undetermined	#VALUE!	Undetermined	Undetermined	Undetermined	#VALUE!	Undetermined	#VALUE!	Undetermined	#VALUE!	Undetermined	#VALUE!	Undetermined	#VALUE!
249	Water	17.5	Undetermined	#VALUE!	Undetermined	Undetermined	#VALUE!	Undetermined	#VALUE!	37.4741	4.72953e-07	34.693	2.33549e-06	Undetermined	#VALUE!	Undetermined	Undetermined	Undetermined	#VALUE!	Undetermined	#VALUE!	Undetermined	#VALUE!	Undetermined	#VALUE!	Undetermined	#VALUE!
250	Water	19.75	Undetermined	#VALUE!	Undetermined	37.3045	3.11956e-07	Undetermined	#VALUE!	Undetermined	#VALUE!	Undetermined	#VALUE!	Undetermined	#VALUE!	Undetermined	Undetermined	Undetermined	#VALUE!	Undetermined	#VALUE!	Undetermined	#VALUE!	Undetermined	#VALUE!	34.9989	1.10489e-05
251	Water	17.71	Undetermined	#VALUE!	Undetermined	Undetermined	#VALUE!	Undetermined	#VALUE!	Undetermined	#VALUE!	Undetermined	#VALUE!	Undetermined	#VALUE!	Undetermined	Undetermined	Undetermined	#VALUE!	Undetermined	#VALUE!	Undetermined	#VALUE!	Undetermined	#VALUE!	Undetermined	#VALUE!
252	Water	18.28	35.685	1.42462e-06	Undetermined	35.3237	9.22735e-07	Undetermined	#VALUE!	Undetermined	#VALUE!	37.5737	5.6906e-07	36.723	1.93728e-07	Undetermined	Undetermined	Undetermined	#VALUE!	Undetermined	#VALUE!	Undetermined	#VALUE!	Undetermined	#VALUE!	33.3297	1.27724e-05
253	Water	19.78	Undetermined	#VALUE!	Undetermined	Undetermined	#VALUE!	Undetermined	#VALUE!	Undetermined	#VALUE!	37.8883	1.32929e-06	Undetermined	#VALUE!	Undetermined	Undetermined	Undetermined	#VALUE!	Undetermined	#VALUE!	Undetermined	#VALUE!	Undetermined	#VALUE!	Undetermined	#VALUE!
254	Water	22.34	Undetermined	#VALUE!	Undetermined	Undetermined	#VALUE!	Undetermined	#VALUE!	Undetermined	#VALUE!	Undetermined	#VALUE!	Undetermined	#VALUE!	Undetermined	Undetermined	Undetermined	#VALUE!	Undetermined	#VALUE!	Undetermined	#VALUE!	Undetermined	#VALUE!	Undetermined	#VALUE!
255	Water	17.43	37.1151	1.43404e-07	Undetermined	Undetermined	#VALUE!	Undetermined	#VALUE!	Undetermined	#VALUE!	Undetermined	#VALUE!	Undetermined	#VALUE!	Undetermined	Undetermined	Undetermined	#VALUE!	Undetermined	#VALUE!	Undetermined	#VALUE!	Undetermined	#VALUE!	31.7276	2.18429e-05
256	Water	20.66	Undetermined	#VALUE!	Undetermined	Undetermined	#VALUE!	Undetermined	#VALUE!	Undetermined	#VALUE!	Undetermined	#VALUE!	Undetermined	#VALUE!	Undetermined	Undetermined	Undetermined	#VALUE!	Undetermined	#VALUE!	Undetermined	#VALUE!	Undetermined	#VALUE!	37.4025	1.87304e-06
257	Water	20.55	Undetermined	#VALUE!	Undetermined	Undetermined	#VALUE!	Undetermined	#VALUE!	Undetermined	#VALUE!	Undetermined	#VALUE!	Undetermined	#VALUE!	Undetermined	Undetermined	Undetermined	#VALUE!	Undetermined	#VALUE!	Undetermined	#VALUE!	Undetermined	#VALUE!	Undetermined	#VALUE!
258	Water	19.42	Undetermined	#VALUE!	Undetermined	Undetermined	#VALUE!	Undetermined	#VALUE!	29.0432	0.000448285	Undetermined	#VALUE!	Undetermined	#VALUE!	Undetermined	Undetermined	Undetermined	#VALUE!	Undetermined	#VALUE!	Undetermined	#VALUE!	Undetermined	#VALUE!	32.8283	4.09164e-05
259	Water	16.01	Undetermined	#VALUE!	Undetermined	Undetermined	#VALUE!	Undetermined	#VALUE!	Undetermined	#VALUE!	35.2117	5.70411e-07	Undetermined	#VALUE!	Undetermined	Undetermined	Undetermined	#VALUE!	Undetermined	#VALUE!	Undetermined	#VALUE!	Undetermined	#VALUE!	34.8727	8.53723e-07
260	Water	22.19	Undetermined	#VALUE!	Undetermined	Undetermined	#VALUE!	Undetermined	#VALUE!	Undetermined	#VALUE!	Undetermined	#VALUE!	Undetermined	#VALUE!	Undetermined	Undetermined	Undetermined	#VALUE!	Undetermined	#VALUE!	Undetermined	#VALUE!	Undetermined	#VALUE!	Undetermined	#VALUE!
261	Water	22.32	Undetermined	#VALUE!	Undetermined	Undetermined	#VALUE!	Undetermined	#VALUE!	Undetermined	#VALUE!	Undetermined	#VALUE!	Undetermined	#VALUE!	Undetermined	Undetermined	Undetermined	#VALUE!	Undetermined	#VALUE!	Undetermined	#VALUE!	Undetermined	#VALUE!	Undetermined	#VALUE!
262	Water	18.2	Undetermined	#VALUE!	Undetermined	Undetermined	#VALUE!	Undetermined	#VALUE!	Undetermined	#VALUE!	Undetermined	#VALUE!	Undetermined	#VALUE!	Undetermined	Undetermined	Undetermined	#VALUE!	Undetermined	#VALUE!	Undetermined	#VALUE!	Undetermined	#VALUE!	Undetermined	#VALUE!
263	Water	22.36	Undetermined	#VALUE!	Undetermined	Undetermined	#VALUE!	Undetermined	#VALUE!	Undetermined	#VALUE!	Undetermined	#VALUE!	Undetermined	#VALUE!	Undetermined	Undetermined	Undetermined	#VALUE!	Undetermined	#VALUE!	Undetermined	#VALUE!	Undetermined	#VALUE!	Undetermined	#VALUE!
264	Water	21.95	Undetermined	#VALUE!	Undetermined	Undetermined	#VALUE!	Undetermined	#VALUE!	37.4672	1.11241e-05	Undetermined	#VALUE!	Undetermined	#VALUE!	Undetermined	Undetermined	Undetermined	#VALUE!	Undetermined	#VALUE!	Undetermined	#VALUE!	Undetermined	#VALUE!	Undetermined	#VALUE!
265	Water	21.93	Undetermined	#VALUE!	Undetermined	Undetermined	#VALUE!	Undetermined	#VALUE!	Undetermined	#VALUE!	Undetermined	#VALUE!	Undetermined	#VALUE!	Undetermined	Undetermined	Undetermined	#VALUE!	Undetermined	#VALUE!	Undetermined	#VALUE!	Undetermined	#VALUE!	Undetermined	#VALUE!
266	Water	20.88	Undetermined	#VALUE!	Undetermined	Undetermined	#VALUE!	Undetermined	#VALUE!	Undetermined	#VALUE!	Undetermined	#VALUE!	Undetermined	#VALUE!	Undetermined	Undetermined	Undetermined	#VALUE!	Undetermined	#VALUE!	Undetermined	#VALUE!	Undetermined	#VALUE!	Undetermined	#VALUE!
267	Water	22.39	Undetermined	#VALUE!	Undetermined	Undetermined	#VALUE!	Undetermined	#VALUE!	Undetermined	#VALUE!	Undetermined	#VALUE!	Undetermined	#VALUE!	Undetermined	Undetermined	Undetermined	#VALUE!	Undetermined	#VALUE!	Undetermined	#VALUE!	Undetermined	#VALUE!	Undetermined	#VALUE!
268	Water	22.28	Undetermined	#VALUE!	Undetermined	Undetermined	#VALUE!	Undetermined	#VALUE!	Undetermined	#VALUE!	Undetermined	#VALUE!	Undetermined	#VALUE!	Undetermined	Undetermined	Undetermined	#VALUE!	Undetermined	#VALUE!	Undetermined	#VALUE!	Undetermined	#VALUE!	Undetermined	#VALUE!
269	Water	20.83	Undetermined	#VALUE!	Undetermined	Undetermined	#VALUE!	Undetermined	#VALUE!	Undetermined	#VALUE!	Undetermined	#VALUE!	Undetermined	#VALUE!	Undetermined	Undetermined	Undetermined	#VALUE!	Undetermined	#VALUE!	Undetermined	#VALUE!	Undetermined	#VALUE!	37.5232	1.93916e-06
270	Water	21.73	Undetermined	#VALUE!	Undetermined	Undetermined	#VALUE!	Undetermined	#VALUE!	Undetermined	#VALUE!	Undetermined	#VALUE!	Undetermined	#VALUE!	Undetermined	Undetermined	Undetermined	#VALUE!	Undetermined	#VALUE!	Undetermined	#VALUE!	Undetermined	#VALUE!	Undetermined	#VALUE!
271	Water	19.49	Undetermined	#VALUE!	Undetermined	Undetermined	#VALUE!	Undetermined	#VALUE!	Undetermined	#VALUE!	Undetermined	#VALUE!	Undetermined	#VALUE!	Undetermined	Undetermined	Undetermined	#VALUE!	Undetermined	#VALUE!	Undetermined	#VALUE!	Undetermined	#VALUE!	Undetermined	#VALUE!
272	Water	21.86	Undetermined	#VALUE!	Undetermined	Undetermined	#VALUE!	Undetermined	#VALUE!	Undetermined	#VALUE!	Undetermined	#VALUE!	Undetermined	#VALUE!	Undetermined	Undetermined	Undetermined	#VALUE!	Undetermined	#VALUE!	Undetermined	#VALUE!	Undetermined	#VALUE!	Undetermined	#VALUE!
273	Water	21.82	Undetermined	#VALUE!	Undetermined	Undetermined	#VALUE!	Undetermined	#VALUE!	Undetermined	#VALUE!	Undetermined	#VALUE!	Undetermined	#VALUE!	Undetermined	Undetermined	Undetermined	#VALUE!	Undetermined	#VALUE!	Undetermined	#VALUE!	Undetermined	#VALUE!	Undetermined	#VALUE!
274	Water	22.08	Undetermined	#VALUE!	Undetermined	Undetermined	#VALUE!	Undetermined	#VALUE!	Undetermined	#VALUE!	Undetermined	#VALUE!	Undetermined	#VALUE!	Undetermined	Undetermined	Undetermined	#VALUE!	Undetermined	#VALUE!	Undetermined	#VALUE!	Undetermined	#VALUE!	Undetermined	#VALUE!
275	Water	21.2	Undetermined	#VALUE!	Undetermined	Undetermined	#VALUE!	Undetermined	#VALUE!	Undetermined	#VALUE!	Undetermined	#VALUE!	Undetermined	#VALUE!	Undetermined	Undetermined	Undetermined	#VALUE!	Undetermined	#VALUE!	Undetermined	#VALUE!	Undetermined	#VALUE!	Undetermined	#VALUE!
276	Water	16.2	Undetermined	#VALUE!	Undetermined	Undetermined	#VALUE!	Undetermined	#VALUE!	Undetermined	#VALUE!	Undetermined	#VALUE!	Undetermined	#VALUE!	Undetermined	Undetermined	Undetermined	#VALUE!	Undetermined	#VALUE!	Undetermined	#VALUE!	Undetermined	#VALUE!	36.498	3.07609e-07
277	Water	20.83	Undetermined	#VALUE!	Undetermined	Undetermined	#VALUE!	Undetermined	#VALUE!	Undetermined	#VALUE!	Undetermined	#VALUE!	Undetermined	#VALUE!	Undetermined	Undetermined	Undetermined	#VALUE!	Undetermined	#VALUE!	Undetermined	#VALUE!	Undetermined	#VALUE!	Undetermined	#VALUE!
278	Water	21.92	Undetermined	#VALUE!	Undetermined	Undetermined	#VALUE!	Undetermined	#VALUE!	Undetermined	#VALUE!	Undetermined	#VALUE!	Undetermined	#VALUE!	Undetermined	Undetermined	Undetermined	#VALUE!	Undetermined	#VALUE!	Undetermined	#VALUE!	Undetermined	#VALUE!	Undetermined	#VALUE!
279	Water	21.03	Undetermined	#VALUE!	Undetermined	Undetermined	#VALUE!	Undetermined	#VALUE!	Undetermined	#VALUE!	Undetermined	#VALUE!	Undetermined	#VALUE!	Undetermined	Undetermined	Undetermined	#VALUE!	Undetermined	#VALUE!	Undetermined	#VALUE!	Undetermined	#VALUE!	Undetermined	#VALUE!
280	Water	19.91	Undetermined	#VALUE!	Undetermined	Undetermined	#VALUE!	Undetermined	#VALUE!	Undetermined	#VALUE!	Undetermined	#VALUE!	Undetermined	#VALUE!	Undetermined	Undetermined	Undetermined	#VALUE!	Undetermined	#VALUE!	Undetermined	#VALUE!	Undetermined	#VALUE!	35.9277	6.39446e-06
281	Water	22.86	Undetermined	#VALUE!	Undetermined	Undetermined	#VALUE!	Undetermined	#VALUE!	Undetermined	#VALUE!	Undetermined	#VALUE!	Undetermined	#VALUE!	Undetermined	Undetermined	Undetermined	#VALUE!	Undetermined	#VALUE!	Undetermined	#VALUE!	Undetermined	#VALUE!	Undetermined	#VALUE!
282	Water	24.17	Undetermined	#VALUE!	Undetermined	Undetermined	#VALUE!	Undetermined	#VALUE!	Undetermined	#VALUE!	Undetermined	#VALUE!	Undetermined	#VALUE!	Undetermined	Undetermined	Undetermined	#VALUE!	Undetermined	#VALUE!	Undetermined	#VALUE!	Undetermined	#VALUE!	Undetermined	#VALUE!
283	Water	23.29	Undetermined	#VALUE!	Undetermined	Undetermined	#VALUE!	Undetermined	#VALUE!	Undetermined	#VALUE!	Undetermined	#VALUE!	Undetermined	#VALUE!	Undetermined	Undetermined	Undetermined	#VALUE!	Undetermined	#VALUE!	Undetermined	#VALUE!	Undetermined	#VALUE!	Undetermined	#VALUE!
284	Water	22.86	Undetermined	#VALUE!	Undetermined	Undetermined	#VALUE!	Undetermined	#VALUE!	Undetermined	#VALUE!	Undetermined	#VALUE!	Undetermined	#VALUE!	Undetermined	Undetermined	Undetermined	#VALUE!	Undetermined	#VALUE!	Undetermined	#VALUE!	Undetermined	#VALUE!	37.4113	1.80152e-05
285	Water	21.99	Undetermined	#VALUE!	Undetermined	Undetermined	#VALUE!	Undetermined	#VALUE!	Undetermined	#VALUE!	Undetermined	#VALUE!	Undetermined	#VALUE!	Undetermined	Undetermined	Undetermined	#VALUE!	Undetermined	#VALUE!	Undetermined	#VALUE!	Undetermined	#VALUE!	37.6576	8.16297e-06
286	Water	22.09	Undetermined	#VALUE!	Undetermined	Undetermined	#VALUE!	Undetermined	#VALUE!	Undetermined	#VALUE!	Undetermined	#VALUE!	Undetermined	#VALUE!	Undetermined	Undetermined	Undetermined	#VALUE!	Undetermined	#VALUE!	Undetermined	#VALUE!	Undetermined	#VALUE!	Undetermined	#VALUE!
287	Water	21.85	Undetermined	#VALUE!	Undetermined	Undetermined	#VALUE!	Undetermined	#VALUE!	Undetermined	#VALUE!	Undetermined	#VALUE!	Undetermined	#VALUE!	Undetermined	Undetermined	Undetermined	#VALUE!	Undetermined	#VALUE!	Undetermined	#VALUE!	Undetermined	#VALUE!	Undetermined	#VALUE!
288	Water	22.14	Undetermined	#VALUE!	Undetermined	Undetermined	#VALUE!	Undetermined	#VALUE!	Undetermined	#VALUE!	Undetermined	#VALUE!	Undetermined	#VALUE!	Undetermined	Undetermined	Undetermined	#VALUE!	Undetermined	#VALUE!	Undetermined	#VALUE!	Undetermined	#VALUE!	Undetermined	#VALUE!
289	Water	20.4	Undetermined	#VALUE!	Undetermined	Undetermined	#VALUE!	Undetermined	#VALUE!	Undetermined	#VALUE!	Undetermined	#VALUE!	Undetermined	#VALUE!	Undetermined	Undetermined	Undetermined	#VALUE!	Undetermined	#VALUE!	Undetermined	#VALUE!	Undetermined	#VALUE!	Undetermined	#VALUE!
290	Water	20.85	Undetermined	#VALUE!	Undetermined	Undetermined	#VALUE!	Undetermined	#VALUE!	Undetermined	#VALUE!	Undetermined	#VALUE!	Undetermined	#VALUE!	Undetermined	Undetermined	Undetermined	#VALUE!	Undetermined	#VALUE!	Undetermined	#VALUE!	Undetermined	#VALUE!	Undetermined	#VALUE!
291	Water	17.79	Undetermined	#VALUE!	Undetermined	Undetermined	#VALUE!	Undetermined	#VALUE!	Undetermined	#VALUE!	Undetermined	#VALUE!	Undetermined	#VALUE!	Undetermined	Undetermined	Undetermined	#VALUE!	Undetermined	#VALUE!	Undetermined	#VALUE!	Undetermined	#VALUE!	Undetermined	#VALUE!
292	Water	21.04	Undetermined	#VALUE!	Undetermined	Undetermined	#VALUE!	Undetermined	#VALUE!	Undetermined	#VALUE!	Undetermined	#VALUE!	Undetermined	#VALUE!	Undetermined	Undetermined	Undetermined	#VALUE!	Undetermined	#VALUE!	Undetermined	#VALUE!	Undetermined	#VALUE!	Undetermined	#VALUE!
293	Water	19.48	Undetermined	#VALUE!	Undetermined	Undetermined	#VALUE!	Undetermined	#VALUE!	Undetermined	#VALUE!	Undetermined	#VALUE!	Undetermined	#VALUE!	Undetermined	Undetermined	Undetermined	#VALUE!	Undetermined	#VALUE!	Undetermined	#VALUE!	Undetermined	#VALUE!	Undetermined	#VALUE!
294	Water	22.66	Undetermined	#VALUE!	Undetermined	Undetermined	#VALUE!	Undetermined	#VALUE!	Undetermined	#VALUE!	Undetermined	#VALUE!	Undetermined	#VALUE!	Undetermined	Undetermined	Undetermined	#VALUE!	Undetermined	#VALUE!	Undetermined	#VALUE!	Undetermined	#VALUE!	Undetermined	#VALUE!
295	Water	23.11	Undetermined	#VALUE!	Undetermined	Undetermined	#VALUE!	Undetermined	#VALUE!	Undetermined	#VALUE!	Undetermined	#VALUE!	Undetermined	#VALUE!	Undetermined	Undetermined	Undetermined	#VALUE!	Undetermined	#VALUE!	Undetermined	#VALUE!	36.5976	1.05689e-05	37.4725	1.01143e-05
296	Water	20.68	Undetermined	#VALUE!	Undetermined	Undetermined	#VALUE!	Undetermined	#VALUE!	Undetermined	#VALUE!	Undetermined	#VALUE!	Undetermined	#VALUE!	Undetermined	Undetermined	Undetermined	#VALUE!	Undetermined	#VALUE!	Undetermined	#VALUE!	Undetermined	#VALUE!	Undetermined	#VALUE!
297	Water	22.51	Undetermined	#VALUE!	Undetermined	Undetermined	#VALUE!	Undetermined	#VALUE!	Undetermined	#VALUE!	Undetermined	#VALUE!	Undetermined	#VALUE!	Undetermined	Undetermined	Undetermined	#VALUE!	Undetermined	#VALUE!	Undetermined	#VALUE!	Undetermined	#VALUE!	Undetermined	#VALUE!
298	Water	22.05	Undetermined	#VALUE!	Undetermined	Undetermined	#VALUE!	Undetermined	#VALUE!	Undetermined	#VALUE!	Undetermined	#VALUE!	Undetermined	#VALUE!	Undetermined	Undetermined	Undetermined	#VALUE!	Undetermined	#VALUE!	Undetermined	#VALUE!	Undetermined	#VALUE!	Undetermined	#VALUE!
299	Water	21.23	Undetermined	#VALUE!	Undetermined	Undetermined	#VALUE!	Undetermined	#VALUE!	Undetermined	#VALUE!	Undetermined	#VALUE!	Undetermined	#VALUE!	Undetermined	Undetermined	Undetermined	#VALUE!	Undetermined	#VALUE!	Undetermined	#VALUE!	Undetermined	#VALUE!	Undetermined	#VALUE!
300	Water	19.52	Undetermined	#VALUE!	Undetermined	Undetermined	#VALUE!	Undetermined	#VALUE!	Undetermined	#VALUE!	Undetermined	#VALUE!	Undetermined	#VALUE!	Undetermined	Undetermined	Undetermined	#VALUE!	Undetermined	#VALUE!	Undetermined	#VALUE!	Undetermined	#VALUE!	Undetermined	#VALUE!
301	Water	15.67	Undetermined	#VALUE!	Undetermined	Undetermined	#VALUE!	Undetermined	#VALUE!	Undetermined	#VALUE!	Undetermined	#VALUE!	Undetermined	#VALUE!	Undetermined	Undetermined	Undetermined	#VALUE!	Undetermined	#VALUE!	Undetermined	#VALUE!	Undetermined	#VALUE!	37.3898	1.12084e-07
302	Water	19.93	Undetermined	#VALUE!	Undetermined	Undetermined	#VALUE!	Undetermined	#VALUE!	Undetermined	#VALUE!	Undetermined	#VALUE!	Undetermined	#VALUE!	Undetermined	Undetermined	Undetermined	#VALUE!	Undetermined	#VALUE!	Undetermined	#VALUE!	Undetermined	#VALUE!	35.1859	1.09893e-05
303	Water	17.34	Undetermined	#VALUE!	Undetermined	Undetermined	#VALUE!	Undetermined	#VALUE!	Undetermined	#VALUE!	Undetermined	#VALUE!	Undetermined	#VALUE!	Undetermined	Undetermined	Undetermined	#VALUE!	Undetermined	#VALUE!	Undetermined	#VALUE!	Undetermined	#VALUE!	Undetermined	#VALUE!
304	Water	31.78	Undetermined	#VALUE!	Undetermined	Undetermined	#VALUE!	Undetermined	#VALUE!	Undetermined	#VALUE!	Undetermined	#VALUE!	Undetermined	#VALUE!	Undetermined	Undetermined	Undetermined	#VALUE!	Undetermined	#VALUE!	Undetermined	#VALUE!	Undetermined	#VALUE!	37.5743	0.00892151
